# Supplementary material for: Mining of haplotype-based expressed sequence tag single nucleotide polymorphisms in citrus
Source: BMC Genomics. 2013 Nov 1;14:746. doi: 10.1186/1471-2164-14-746 (PMC3827885; doi:10.1186/1471-2164-14-746)
Supplement: Additional file 1: Table S1 — Summary of citrus EST SNPs. It includes mining results from 27 individual varieties with their index number, binomial name, common name, and abbreviation, 3 grouped ESTs - M12, 12 mandarins (2–13); L7, 7 limes/lemons (14–20); C27, all 27 citrus varieties (1–27); and three summed/averaged results, SM12, SL7 and SC27, respectively from the 12 individually mined mandarins, 7 limes/lemons, and all 27 varieties, which were used for comparison to M12, L7, and C27. [file 1471-2164-14-746-S1.xlsx]

## Sheet: Additional_File_1 Table S1
Table S1. Summary of citrus EST SNPs. It included mining results from 27 individual varieties with their index number, binomial name, common name, and abbreviation, 3 grouped ESTs - M12, 12 mandarins (2-13); L7, 7 limes / lemons (14-20); C27, all 27 citrus varieties (1-27); and three summed/averaged results, SM12, SL7 and SC27, respectively from the 12 individually mined mandarins, 7 limes /lemon…
Index no.	1	2	3	4	5	6	7	8	9	10	11	12	13	14	15	16	17	18	19	20	21	22	23	24	25	26	27	2-13 comb.	14-20 comb.	1-27 comb.	2-13 sum	14-20 sum	1-27 sum
Binomial names	Citrus sinensis	Citrus clementina	Citrus reticulata	Citrus unshiu	Citrus reshni	Citrus sunki	Citrus tamurana	Citrus hassaku	Citrus natsudaidai	Citrus reticulata x Citrus temple	Citrus clementina x Citrus reticulata	Citrus nobilis x Citrus kinokuni	Citrus sinensis x Citrus reticulata	Citrus limonia	Citrus latifolia	Citrus aurantiifolia	Citrus limettioides	Citrus limon	Citrus jambhiri	Citrus medica	Citrus aurantium	Citrus paradisi	Citrus macrophylla	Citrus sinensis x Poncirus trifoliata	Citrus paradisi x Poncirus trifoliata	Fortunella margarita	Poncirus trifoliata
Common names	Sweet orange	Clementine mandarin	Ponkan mandarin	Satsuma mandarin	Cleopatra mandarin	Hayata mandarin	Rixiangxia mandarin	Hassaku mandarin	Summer orange	Orah tangor	Fortune tangor	Kankitsu Chukanbohon Nou 6 Gou tangor	Amakusa tangor	Rangpur lime	Tahiti lime	Maxican lime	Palestine Sweet lime	Lisbon Lemon	Rough lemon	Etrog citron	Bitter orange	Grapefruit	Alemow pepada	Carrizo citrange	Swingle citrumelo	Nagami kumquat	Trifoliate orange	12 mandarins	7 limes / lemons	All citrus	Sum 12 Mandarin	Sum 7 Lime/Lemon	Sum All 27
Abbreviations	SO	CM	PM	SM	LM	HM	RM	KM	UM	OT	FT	KT	AT	ML	TL	KL	SL	LL	RL	EC	BO	GF	AP	CC	SC	NK	TO	M12	L7	C27	SM12	SL7	SC27
ESTs	213830	122005	52340	19072	5768	5216	358	154	202	5823	1917	645	160	11045	8756	8219	8188	1505	1017	1115	14584	8039	1929	1837	7954	2924	62695	213660	39845	567297	213660	39845	567297
Contigs unused (2-3 ESTs)	10178	10104	2031	1952	875	189	16	5	4	587	184	6	18	648	189	288	119	42	49	146	1007	832	93	108	1464	655	4532	10425	1883	10925	15971	1481	36321
Contigs used (>=4 ESTs)	7404	6192	510	830	159	48	9	4	5	170	51	0	1	102	14	44	16	2	18	11	199	271	80	29	529	75	2370	7780	343	16479	7979	207	19143
Contigs with potential SNPs with # haplotypes	4228	4528	320	328	70	29	5	1	4	88	33	0	0	25	5	12	8	2	11	6	89	113	38	14	199	44	1068	5496	158	12652	5406	69	11268
2	2401	2153	123	203	46	16	4	1	1	50	16	0	0	23	3	5	5	2	9	4	57	86	19	8	168	29	595	2463	110	4357	2613	51	6027
3	699	1062	37	59	10	1	0	0	2	15	7	0	0	1	2	2	0	0	0	2	14	7	6	1	22	6	168	1241	25	3350	1193	7	2123
4	525	599	61	27	7	7	0	0	0	10	4	0	0	1	0	1	3	0	1	0	12	8	7	2	6	7	140	793	13	2217	715	6	1428
>=5	603	714	99	39	7	5	1	0	1	13	6	0	0	0	0	4	0	0	1	0	6	12	6	3	3	2	165	999	10	2728	885	5	1690
Total potential SNPs (pSNPs)	43655	37441	3513	2037	346	107	11	15	39	565	158	0	0	80	30	202	22	4	67	10	645	755	219	88	1503	158	7580	48564	983	160864	44232	415	99250
Potential Contigs Total length (bp)	4988035	5907371	336194	294010	66891	15031	4215	635	3292	80057.2	20700	0	0	15427	3564	11440	6266	1851	11091	5298	86815	93624	22649	74661.5	58178.7	90731.5	1205105	6807086	137352	1.39032e+07	6.7284e+06	54937	1.34031e+07
Potential SNP frequency (bp)	238.7	327.4	549.3	239.6	398.2	349.6	383.2	42.3	433.1	141.694	199	-	-	321.4	162	408.6	1044.3	617	213.3	756.2	192.1	193.8	150	848.426	38.7084	574.25	389.9	296.2	347.7	86.4284	306.339	503.257	368.483
Potential SNPs per contig	10.3	8.3	11	6.2	4.9	3.7	2.2	15	9.8	6.4	4.8	-	-	3.2	6	16.8	2.8	2	6.1	1.7	7.2	6.7	5.8	6.3	7.6	3.6	7.1	8.8	6.2	12.7	7.23	5.51429	6.62
Contigs with quality SNPs	3327	3240	162	257	48	17	4	1	3	70	28	0	0	14	5	5	4	2	11	5	76	83	25	8	158	36	747	4175	110	11309	3830	46	8336
Total quality SNPs (qSNPs)	11182	10142	315	609	90	23	4	6	5	161	81	0	0	25	10	14	4	3	37	7	260	212	65	16	617	63	1466	12792	244	49430	11436	100	25417
AG (R)	3226	2779	89	154	22	1	4	0	4	43	32	0	0	4	3	4	0	0	11	4	84	67	12	7	183	25	432	3560	57	14554	3128	26	7190
CT (Y)	3596	3074	80	182	26	6	0	0	0	48	27	0	0	8	3	8	1	0	14	1	74	50	11	4	184	18	405	3983	80	15521	3443	35	7820
AC (M)	1024	1044	26	59	8	3	0	4	0	12	5	0	0	2	0	2	0	1	4	1	25	13	11	1	57	4	109	1246	21	4674	1161	10	2415
GT (K)	1016	991	24	48	7	2	0	0	0	18	5	0	0	2	0	0	0	0	0	0	23	21	7	0	56	2	138	1201	16	4504	1095	2	2360
CG (S)	893	967	25	46	7	5	0	2	0	12	5	0	0	3	0	0	1	1	4	0	28	19	10	2	55	3	89	1167	19	4434	1069	9	2177
AT (W)	946	873	32	61	11	2	0	0	0	11	4	0	0	4	4	0	0	0	3	0	18	23	7	0	55	4	104	1076	28	4263	994	11	2162
Indel (I)	481	414	39	59	9	4	0	0	1	17	3	0	0	2	0	0	2	1	1	1	8	19	7	2	27	7	189	559	23	1480	546	7	1293
Quality SNP frequency (bp)	723.121	876.587	3180.16	618.967	1026.94	923.943	843.04	105.75	2496.69	394.28	329.379	-	-	571.378	486	2451.6	2924.04	822.667	382.685	918.243	406.8	499.408	334.615	2672.54	75.4317	1148.5	1384.14	840.826	979.882	249.464	1079.57	1222.37	1063.88
Quality SNPs per contig	3.4	3.1	1.9	2.4	1.9	1.4	1	6	1.7	2.3	2.9	-	-	1.8	2	2.8	1	1.5	3.4	1.4	3.4	2.6	2.6	2	3.9	1.8	2	3.1	2.2	4.4	2.46	1.98571	2.408
non-synonymous SNPs (nsSNPs)	2619	2091	81	135	18	7	0	4	3	44	32	0	0	1	3	3	2	0	1	5	103	39	18	5	218	26	383	2763	55	10924	2415	15	5841
synonymous SNPs (sSNPs)	4038	2397	89	201	39	1	1	2	1	49	28	0	0	1	1	5	0	0	8	1	115	71	19	5	360	12	458	3655	55	12654	2808	16	7902
qSNPs/pSNPs	0.256145	0.27088	0.089667	0.298969	0.260116	0.214953	0.363636	0.4	0.128205	0.284956	0.512658	-	-	0.3125	0.333333	0.0693069	0.181818	0.75	0.552239	0.7	0.403101	0.280795	0.296804	0.181818	0.410512	0.398734	0.193404	0.263405	0.24822	0.307278	0.258546	0.240964	0.256091
qSNPS/ESTs	0.0522939	0.0831277	0.00601834	0.0319316	0.0156033	0.00440951	0.0111732	0.038961	0.0247525	0.027649	0.0422535	0	0	0.00226347	0.00114207	0.00170337	0.00048852	0.00199336	0.0363815	0.00627803	0.0178278	0.0263714	0.0336962	0.00870985	0.077571	0.0215458	0.023383	0.0598708	0.00612373	0.0871325	0.0535243	0.00250973	0.0448037
Contigs with qSNPs / Contigs used	0.449352	0.523256	0.317647	0.309639	0.301887	0.354167	0.444444	0.25	0.6	0.411765	0.54902	-	-	0.137255	0.357143	0.113636	0.25	1	0.611111	0.454545	0.38191	0.306273	0.3125	0.275862	0.298677	0.48	0.31519	0.536632	0.3207	0.686267	0.48001	0.222222	0.435459
Aligned SNPs
No hit	1195	1010	68	79	15	10	0	0	0	18	8	-	-	4	2	2	2	1	4	1	24	33	12	2	79	11	367						2947
1 hit	8922	8273	199	450	49	9	3	1	3	109	51	-	-	21	7	12	2	2	25	6	181	162	41	13	440	35	927						19943
2+ hits	1065	859	48	80	26	4	1	5	2	34	22	-	-	0	1	0	0	0	8	0	55	17	12	1	98	17	172						2527
Alignment Identities
25/25	10735	6098	193	413	68	10	1	9	2	127	79	-	-	13	4	4	1	1	16	4	184	98	35	7	368	42	2489						21001
24/25	10771	4566	134	259	74	9	4	3	6	85	42	-	-	8	4	5	0	0	27	2	126	96	37	8	356	27	2946						19595
24/24	379	135	2	25	6	1	0	0	0	0	6	-	-	0	0	0	0	1	0	0	3	3	2	0	13	3	98						677
23/23	287	93	2	9	8	0	0	0	0	7	2	-	-	0	0	2	0	0	0	0	4	0	2	0	10	3	113						542
22/22	343	129	6	7	3	1	0	4	1	1	2	-	-	0	0	1	0	0	0	0	1	1	0	0	14	0	391						905
21/21	465	197	8	9	2	0	0	0	0	4	8	-	-	0	1	0	1	0	4	0	8	2	1	0	15	4	219						948
