# Supplementary material for: Mining of haplotype-based expressed sequence tag single nucleotide polymorphisms in citrus
Source: BMC Genomics. 2013 Nov 1;14:746. doi: 10.1186/1471-2164-14-746 (PMC3827885; doi:10.1186/1471-2164-14-746)
Supplement: Additional file 2: Table S2 — 25417 25-mer sequences of SNPs and forward, reverse, single base extension (SBE) primer, and SBE 5'‒tail sequences for 96 SNPs selected from sweet orange. [file 1471-2164-14-746-S2.xlsx]

## Sheet: 25417 25-mer SNP Oligo 
Table S2. 25417 25-mer sequences of SNPs and forward, reverse, single base extension (SBE) primer, and SBE 5'-tail sequences for 96 SNPs selected from sweet orange
Name	25-mer Sequence (Sorted)	Duplicated SNPs	Selected 96	Forward primers (F)	Reverse primers (R)	SBE primers (S)	Varying 5'-tails for SBE Primers (T)
>sinensis_213830_contig13922_p287_GA	CGCCCGCTCTCCGGTTTCGTCGGAT		Csnp13922	TGTTGAGCGAGCTTAAACGA	CTGACCCCAGCAGTTCAAGT	CTTCGCCCGCTCTCC
>sinensis_213830_contig10886_p397_G-	CAAAGGCGGGGGGAACCACTATGGG		Csnp10886	GTAATAGTGGGCGGGTCTCA	GCGGCTCAAACAAAGAAGAG	CACCAAAGGCGGGGG	CC
>sinensis_213830_contig14172_p820_-G	CCTGGTTGGGGGAGTGCTTTGGGTT		Csnp14172	GGTAAATCTGTCCCGGGTTT	GAGTTCGGGTTCACACATCA	GGCCCTGGTTGGGGG	GACT
>sinensis_213830_contig1129_p85_C-	GCTGCGGGTGACCAACCCTGGACGC		Csnp1129	CCTGTTGAATGATGCTGCTG	GGTATTACGTGCACCAGACG	GCTGCTGCGGGTGAC	AAAAAA
>sinensis_213830_contig14219_p124_AC	GTCAGATCTTCAATAATAGCCGCCG		Csnp14219	AGCGTGCGTCAGATCTTCA	CAACGCACTCTTTGCATCAT	TTGGCGGCGGCTATTA	TTTTTTTT
>sinensis_213830_contig2300_p99_-G	TTGACAAATGGCTCCAGCGGCAGCA		Csnp2300	TCCTCACGTGATCCACACTC	TGTCTAGCAGGAGCCTGTCC	AGATGCTGCCGCTGGA	AAAAAAAAAA
>sinensis_213830_contig4426_p672_-A	GAAGGAGAAAGCTCATGGGAGGAGG		Csnp4426	TTGAGCCTGAGATTCGGAAC	TCCTCTTCCTTGCTGTTGCT	CAGGCCTCCTCCCATGA	GACTGACTGACT
>sinensis_213830_contig935_p570_TG	TGGCTGCAGAGCTATGATTGGGCAG		Csnp935	GAGCATCATGTTGGTGATCG	GGTGGTTACCTCCTCCATGA	GCAACCTGCCCAATCAT	AAAAAAAAAAAAAA
>sinensis_213830_contig4349_p338_CT	AGGAACGGTAGCCGCCCACCTCATT		Csnp4349	GTTGGGTTGGGTGTTGTTTT	GCAAAGAGCTTTTGGAATGG	TTTGGTGGGCGGCTATT
>sinensis_213830_contig13119_p496_AC	GCTGATCTTCGCAGGAAAGCAACTC		Csnp13119	AAAACCCTAACCGGCAAGAC	ATCTTGGCCTTGACGTTGTC	GCAGAGGCTGATCTTCGC	CCC
>sinensis_213830_contig13894_p494_CA	AAAGGCCTCCATCTCCAACAATGGA		Csnp13894	GCAATGGCTTTGAAATTCGT	ACGTTGGTTTCCATTGTTGG	CCAGCAAAAGGCCTCCAT	TTTTTT
>sinensis_213830_contig5855_p285_AG	CACGGCCCAGACAGTTGGCACACAG		Csnp5855	GGTTCATTTCCCATTCATCG	GCCTTGTGGTAGCTTTCGAG	TTCGAGCTGTGTGCCAAC	CCCCCCCCC
>sinensis_213830_contig12786_p184_CA	TATAATGGACGTCGTTACTCCCGAG		Csnp12786	CTTTTTCCTTCTCGCTGTCG	GATGGTGACGGACTGTTTGA	CGTTACTCCCGAGCAAGC	AAAAAAAAAAAA
>sinensis_213830_contig14053_p671_C-	CTTACAGACGCCCTTATGAAAATCT		Csnp14053	TCTCACTGAGGCTCCCCTTA	GCTCAGCAGTTGTGGTGAAA	CGTGACCTTACAGACGCC	ATCGACTGACTGACT
>sinensis_213830_contig3475_p120_-C	AACTGTGGAAGCGGCGTTGTGTGCC		Csnp3475	GGAGACACCAAGCAGAGGAT	AAAGCTTGGGCTGCCTCTAT	GTACACAACGCCGCTTCC	TGTAAAACGACGGCCAGT
>sinensis_213830_contig9479_p491_AG	CGTCTGTCCGGTAGTGGGTTGTCGC		Csnp9479	CCTCCTACGGCGTCTCTCTA	CATAAGTCATCGTGGCTGGA	CAAGGGCGTCTGTCCGGT	TGTTGTAAAACGACGGCCAGT
>sinensis_213830_contig13849_p333_-C	TAGAATGAGCACTGAAGGAACAGGG		Csnp13849	GAGGAAAAGCCTTCAAAGCA	CAACAAGGGGTTTGGCTTTA	GCACTGAAGGAACAGGGC
>sinensis_213830_contig10484_p839_CT	GCATCTGTGGCCCCTGCAGTTTACT		Csnp10484	GAATCTGTTGACGGTGGTGA	CTTTGACGAGCGTCTGTTGG	CCTTCTGCATCTGTGGCC	CCCC
>sinensis_213830_contig9105_p389_AG	CAAGAAGAGCCAAGTAGGCCAGGTG		Csnp9105	ATTCCGTGGATTTTTGTGGA	ATGCCTCTCAACCCACACAT	GACACCCAAGAAGAGCCA	GACTGACT
>sinensis_213830_contig5122_p1029_AC	TACAAACACATCACAGGCGATGTAA		Csnp5122	CCGGCATATCCTACTCCAAA	CCAGTAATCCTCGCCATCAT	CCCCCATTACATCGCCTG	TTTTTTTTTTTT
>sinensis_213830_contig14479_p507_AC	TCGTGTAGGTCGACGCCGTAGGTGC		Csnp14479	CCAAGGCCAGGTACACTGTT	AATCCCAACACGAGACTTGC	GAGACTTGCACCTACGGCG	GACTGACTGACTGACT
>sinensis_213830_contig12279_p567_CT	GATTCCGAGGTGCATGGCTCTGGAT		Csnp12279	CGTAAGTCAACCGGAGGAAA	CCTCGAAGAGACCAACAAGG	GTTTCCAGAGCCATGCAGT	GTTGTAAAACGACGGCCAGT
>sinensis_213830_contig7721_p388_TC	CCTCAAGATCTTTTTGGAGAACGTC		Csnp7721	TAACATTCAGGGCATCACCA	CCACTCGCTAGACACAACCA	CGCGAATGACGTTCTCCAA	TTTTGTTGTAAAACGACGGCCAGT
>sinensis_213830_contig17027_p452_AG	TGAAGACCTTGGAAGGGGAGCTTGG		Csnp17027	CCATAATGGCAAATCGGTCT	ACGGGATCAAACACAAATCC	CTTGTCTCCAAGCTCCCCT	GACTGACTGTTGTAAAACGACGGCCAGT
>sinensis_213830_contig1122_p426_AC	GACGAGGAGCAGAATCTTGTCATCC		Csnp1122	GCATTTGATCTGCGACAGTG	GTAAAGGGCTGTGACCTTGC	GAGGAAGACGAGGAGCAGC
>sinensis_213830_contig15859_p451_AG	TGCCGACTGCTTAGATGAGATGGGT		Csnp15859	TCAGGAACCTGAAGCACAGA	TGATCAGTGAAAGGGCATTG	GGGCAATTGCCGACTGCTT	CC
>sinensis_213830_contig7546_p458_CT	GCAAATTTCCGACGAGACCTGCTCA		Csnp7546	GGCACTTCTTTCAGGCAAAA	TTTTTGGTCACCCTTTGAGG	TGCCAAGTGAGCAGGTCTC	GACT
>sinensis_213830_contig4693_p300_CT	ACCCCCAATGGACTCAGCATCGTCA		Csnp4693	CCCCTTTGCCTTTGTCTTCT	AACCAAAAATGGATCCACCA	TGGACTCAGCATCGTCAGC	AAAAAA
>sinensis_213830_contig14215_p323_TA	CTACGGTGAATCTGCCAATGTGTTT		Csnp14215	GCACCACCATGCACTCTCTA	TTTGAGGGAATCGACAGCTT	ACGCTGCCTACGGTGAATC	TTTTTTTT
>sinensis_213830_contig7111_p121_T-	ATTGGGTCACGTTTTTGCGTGGATT		Csnp7111	ATATGGGTGTTTCCCGCAAT	TGACAGCCCACTACAAGACG	CGCAATTGGGTCACGTTTT	AAAAAAAAAA
>sinensis_213830_contig10194_p257_AC	GGAGATTTGTATATCAGGTGGGCTT		Csnp10194	CCCTATCACCCCCTTTTACG	AATGGATGGGACCATGAGAA	GCCTAACAAGCCCACCTGA	GACTGACTGACT
>sinensis_213830_contig10809_p589_TC	GGGAGTTGCTGTTGGAAACCTTTCA		Csnp10809	TCATGCTTTCTTGGCATCAG	AGAGGCACCTGACATTCTGC	TTTGCATGGGAGTTGCTGT	AAAAAAAAAAAAAA
>sinensis_213830_contig10903_p378_CG	TGAACGTGATGCCTTTTTGGCTAAT		Csnp10903	CCTCAAGTCGCTCGATAAGG	TCACCCTCATATCGGTAGGC	ATCCTGCTGAACGTGATGC
>sinensis_213830_contig11033_p290_TC	TTTCCATGTTGCTGCTCAAAATTGC		Csnp11033	AAGAGTGTGTTGCGGTCTGA	TCTGCGATTGCTTTTGTTTG	GAACCCAGCAATTTTGAGC	CCC
>sinensis_213830_contig12559_p317_AG	CTTCAATGCCTCACTCATTGTAGGA		Csnp12559	ATAGCAGCCTCCTTCAATGC	GGTTGCTTCAGTTGGGAAGA	CAGCCTCCTTCAATGCCTC	TTTTTT
>sinensis_213830_contig4412_p596_AG	TACATCGATCTCAAGAGGTCTTGGC		Csnp4412	TCATTACTGCCACCGTCAAA	CCCCAGTGGCTCCATAGTTA	CACAAGAGGTCTTGCAGCC	CCCCCCCCC
>sinensis_213830_contig7551_p541_GA	GTGGCTTGGTTTGGATACAGAGTTT		Csnp7551	ATGAGTGCTGAGGGTGCAG	CTCCATGCTCAAGGAAGAGC	GATGGGTGTGGCTTGGTTT	AAAAAAAAAAAA
>sinensis_213830_contig9188_p493_TC	CATTCATGGACGTTGGGCCATGTTG		Csnp9188	CTTTGGTCTGCAGAGGTTCC	CAAGCCCAGAGGATCAAAAA	GAGTAGCCAACATGGCCCA	ATCGACTGACTGACT
>sinensis_213830_contig646_p82_-C	CCCAAAAATGCCGTTCAAGAGGTAC		Csnp646	ACACACCATCACCAACCAGA	TCAGCTTTCTTCCCCAAGAG	CAGAATCCCCAAAAATGCC	TGTAAAACGACGGCCAGT
>sinensis_213830_contig13026_p575_GT	GGCTTTCTCTTCGTACCAGGCCCTT		Csnp13026	AGAAGCCGCTGGATCAGTT	CATAGTGACACCGCTTGTGG	GCAACAAGGCTTTCTCTTC	TGTTGTAAAACGACGGCCAGT
>sinensis_213830_contig13281_p942_TC	TGAAAGGTCGAATGCCTGTCCAGTG		Csnp13281	CCGATGCTATCCACAGAGGT	ACATTGAGGGAATGCCTGTC	GAATGCCTGTCCAGAGGTTG
>sinensis_213830_contig17_p618_CG	TGATCAGCCTCTCCGGTTGGTGTTA		Csnp17	GTTCGACGTCTGGTTCTGGT	AGCAACCTCTTGAGCCTTCA	CGTGATGATGATCAGCCTCT	CCCC
>sinensis_213830_contig13912_p91_TC	TCTGTAATCGAATCAACAGAAAGCA		Csnp13912	AACCTAGGGTTTGCAGAGAGC	TTCTCCTCCCTTTCTCACCA	TGCCATTTTGCTTTCTGTTG	GACTGACT
>sinensis_213830_contig13098_p441_AC	GTTTGATTAAACACCGCATTCAGTT		Csnp13098	TTACTGGCCAAGCCTTTTTG	ACCACTCAGCTGCGTCCTAC	TCTGACTCAACTGAATGCGG	TTTTTTTTTTTT
>sinensis_213830_contig7682_p1536_CT	GCATAAAAGAGACGCCAATGGGCAT		Csnp7682	CTTGACCGAGTGGGATGAGT	CAAAAGCAAAGGCACAACAA	CGGCTGTTGCATAAAAGAGA	GACTGACTGACTGACT
>sinensis_213830_contig1898_p748_AG	AAGAGGAGGGAAAATTGGGCTTTTT		Csnp1898	TGGAACTGAAGGGTTGGTTC	TACACCAGCACCACCAAAAA	GCACCACCAAAAAGCCCAAT	GTTGTAAAACGACGGCCAGT
>sinensis_213830_contig11949_p316_GA	TACGTTTGACCCGAACCCTGGCACT		Csnp11949	CATCCTCAGCATTCTGCTTG	TCCAGGAACACTGCCTACG	GGCGATGATACGTTTGACCC	TTTTGTTGTAAAACGACGGCCAGT
>sinensis_213830_contig7808_p468_AG	TGCTAAGAGGGCAGGAAAAGTTCCT		Csnp7808	AACCAACGTGTTCGATCCAT	AACTTGCCACTGCTCCTCTC	AGGTTGAAGAGGGCAGGATT	GACTGACTGTTGTAAAACGACGGCCAGT
>sinensis_213830_contig8361_p1218_AC	GAACCCGAAGACATCACTTTGGGAC		Csnp8361	TTCGACAGCTTGCTGAGATG	CCACAAGCATCCGAACACTA	TCAAGCAAGTCCCAAAGTGA
>sinensis_213830_contig8871_p351_G-	TATGCGTTCAGGGAACTGATTCCAT		Csnp8871	GCTCTTCACCCCACAAAAAC	GGTGGAGTGAGGTGCAATTT	GGAAGAAATATGCGTTCAGG	CC
>sinensis_213830_contig14169_p351_GA	TCTTCCTCGACCGTCCGATTCTCCC		Csnp14169	TCGACTCAGCGTCTCCTCTT	AGTCGTACTCGAAGGGCAAA	CCATTGAAGGGAGAATCGGA	GACT
>sinensis_213830_contig14838_p88_-G	AGGTAACAAAGAATGGTCAGAGGGT		Csnp14838	TTTGATTCCCGTAAGCAGAGA	AAACTGGACTGAGACATTGACA	AGTGGTCAGAGGGTTTTAAC	AAAAAA
>sinensis_213830_contig13560_p220_CA	AGCCCTCGTTTCCTTGTCAAAGCTA		Csnp13560	TCTCCATTCAGGGTTGTTCC	CCTGCTGGTCCTGCTATTTC	CCAAGAGAAGCCCTCGTTTC	TTTTTTTT
>sinensis_213830_contig16180_p494_-G	TCTGCATGAGGGAGATGTTTTTGTG		Csnp16180	CAAGCCTGGAAACACAACAA	CCAATGTTGACGTGGAAGTG	ACAAAAGTTCTGCATGAGGG	AAAAAAAAAA
>sinensis_213830_contig9467_p671_GC	GTATTTGTGGCTGTTTGAGGAGCAC		Csnp9467	GTCCCTCAATCGTCACCTGT	AAGCAGTAGCCCGTTTTTCA	GTGAGGCAGTATTTGTGGCT	GACTGACTGACT
>sinensis_213830_contig11693_p301_CT	AGCCTGCTCCTGCTGCTCAACCAGT		Csnp11693	GCAAGTCAACCTGCAATGAA	TGCCACTATCAAGCAACACA	AGCTGCTGCTCAACTTAATC	AAAAAAAAAAAAAA
>sinensis_213830_contig1272_p498_AG	TCCACAGCCATGAATGAAATTCATG		Csnp1272	AGCCTCGATCCCTTTTCATT	CTCTTGGTCGCCCAGAATAC	CAACTGAATCCACAGCCATG
>sinensis_213830_contig13559_p359_TC	GGGAAGTACGTTTCATAGGATTATT		Csnp13559	TCCTGTTGGCCACTTTCTCT	TCTCCACCTCTTCCATCACC	CACTACAAGGGAAGTACGTT	CCC
>sinensis_213830_contig13695_p329_TC	CGGCCATCCTAATGAGTCGTGGGAA		Csnp13695	CTCCATGGTCTCACCGTACC	AACGTCACTTCCCACGACTC	AACGTCACTTCCCACGACTC	TTTTTT
>sinensis_213830_contig13876_p201_AG	GGACTACGTTGAACCCCCACCGGCG		Csnp13876	GACTGGGAGCCAACAAGTTC	AGCTGTGCAGTAAACGAGCA	GATGGCAAGGACTACGTTGA	CCCCCCCCC
>sinensis_213830_contig16549_p835_CT	AAAAATCCAAGACAAGGAAGGAATT		Csnp16549	CTTGGCCGATTACAACATCC	AAAAATTTGCATGCCTCCAC	GCCAAGATCCAAGACAAGGA	AAAAAAAAAAAA
>sinensis_213830_contig17420_p437_AG	AGCCTGTCATTTAAGGTCACCACAA		Csnp17420	GGCATCAGGTTCACAATCAA	GTGGCTCTAGCGGAATTGAG	ATGGCCAAAGCCTGTCATTT	ATCGACTGACTGACT
>sinensis_213830_contig9671_p581_CT	CATAGACATGGCCGTTGGTTTCTTG		Csnp9671	AATGGAGAGGGAGAGGTTGG	TGACACCCACAAAAGCAGAG	TGAGAAGTCATAGACATGGC	TGTAAAACGACGGCCAGT
>sinensis_213830_contig6947_p555_AG	GGGAGAATAGCAAAATGCCAGGGTA		Csnp6947	GTTTGAGGCCCTCTCCTACC	TGCACTGACCCTGTTTCTGA	TGTGCACAGGGAGAATAGCA	TGTTGTAAAACGACGGCCAGT
>sinensis_213830_contig4560_p1180_CT	CTGGTGGAGTGCCAAGTGATGCAAT		Csnp4560	CTCTTCCCCTTCAGTTGCTG	GGTCCACTATCGATGTCCAGA	CGATTCCTCTGGTGGAGTGC
>sinensis_213830_contig5743_p785_CT	GTCCCAGTTCTGCTCCAGCTTCCTG		Csnp5743	ATGACGGAGAGCCCTTTCTT	TCACCTTCAGCACACCATTC	GTCTCTCTGGAGCAGAACAC	CCCC
>sinensis_213830_contig1315_p884_CT	TCCTGATTTGCCCGGGCTTCATGTC		Csnp1315	CAAACTGTGCAAAAGCCAAA	TAGTGGGCCAAGAGGTTCTC	AAAAGTTGTGACATGAAGCCC	GACTGACT
>sinensis_213830_contig4569_p313_CG	TCTGTACATTGCCGCAGTGAAAACT		Csnp4569	CTGAACTGGGCAGATTAGGG	AAGCCTCGACAAGGTCAAGA	CAGTGCGTTAGTTTTCACTGC	TTTTTTTTTTTT
>sinensis_213830_contig15523_p218_GT	CAGAGCCAAATCGCCAGTAAAGCGC		Csnp15523	CTCAGCGGCTTCCACTAAAG	CTCCAGGAATCCAACAGCAT	GAAGAAACCCAGAGCCAAATC	GACTGACTGACTGACT
>sinensis_213830_contig8105_p542_GT	AAGCGTCTACTTGCTAAAGTGGTGC		Csnp8105	CACCACCATAAACCGCCTAT	CCAGCATCGGAAAAATCTGT	GAACAGCAGGCACCACTTTAG	GTTGTAAAACGACGGCCAGT
>sinensis_213830_contig13163_p848_AG	GGGTGGCTCTCAAATCAGGAAGTGA		Csnp13163	TTGATAAATGGGCTCAAAACG	TGTGATCAGGGTTTCTTCCA	TCTTCAAATCAGGAAGGCAAA	TTTTGTTGTAAAACGACGGCCAGT
>sinensis_213830_contig4056_p1279_GA	TGACAAGTCATCGAAGCAACCTGAG		Csnp4056	CCAAGCTTCTCGATCCAAAC	CTTGGCCACCTCTTCAAATC	ATTTGAAGCTGACAAGTCATC	GACTGACTGTTGTAAAACGACGGCCAGT
>sinensis_213830_contig4505_p654_CA	TTGGGCACCATCCATGAAGTTGAAG		Csnp4505	TGGGGAGATGGACTTCAAAC	TTCTCAGCCCATCCTTCAAC	CAGCCCATCCTTCAACTTCAT
>sinensis_213830_contig9588_p171_GC	CTCTCCCTCTTTGTCATTCACCACC		Csnp9588	TCCTTCGGGATTAATTGTGG	GAGATGACGACGATGACGAA	TCCTCTCGTCTCTCCCTCTTT	CC
>sinensis_213830_contig11118_p335_GA	CTCTTCTATGTTGTTCAAGGTAGAG		Csnp11118	GAAGCTGGCGTCACAGAGTT	ATCCAGTAGGCAATGCAACC	CGTGAATGCCTCTACCTTGAA	GACT
>sinensis_213830_contig11266_p625_CT	TGGCTAAACAATCATTTGGTTATGC		Csnp11266	AAAAGGAACGAGGGGAAGAA	ATCAAAAAGGCCATCATTGG	CCCAAAATGGCATAACCAAAT	AAAAAA
>sinensis_213830_contig2608_p758_TC	CACCAACTGTGGTGTCCAGGACACT		Csnp2608	TCAAGGACGAAGTCGAGGAT	CTCCCTCACGGAAGACAGAC	CTTCAGAATCACCAACTGTGG	TTTTTTTT
>sinensis_213830_contig13842_p51_TG	GAAGCTAGCAAATATCTTTTCTGAC		Csnp13842	GTGCACTCGAAGCTAGCAAA	CAAAGTACATGAACGCAAACAAA	AGTGCACTCGAAGCTAGCAAA	AAAAAAAAAA
>sinensis_213830_contig2915_p884_-G	AAAATGTTGGGGAGTCCAAATTGAT		Csnp2915	TGACCAAGGATGGGAGGATA	GCCGTGTTTTTCAAATTCCA	CAGACCATTAAAATGTTGGGG	GACTGACTGACT
>sinensis_213830_contig17091_p450_GA	CAAGGCTTGGCCGGTGGGGAAGGAC		Csnp17091	CAGTGGACTCTCCACCTCGT	TTCCACTACCACCAACACCA	CTGTCACAAGTCCTTCCCCAC	AAAAAAAAAAAAAA
>sinensis_213830_contig208_p577_GA	CACAAGAGGTTGGTTGAGTTGGTGA		Csnp208	GGCTGCCAGTTATCCAAAAA	TTGTTGAGCTCCAAGACGAA	CTCCAACCTTCACCAACTCAA
>sinensis_213830_contig43_p608_CT	GAGGACTTGCTACGCACAGACCAGC		Csnp43	TGAGGTTGTTCTGCATTGGA	AATCACCGTGAACCTCCATC	CCAGGTTAAGAGGACTTGCTA	CCC
>sinensis_213830_contig14595_p279_CG	AGTTCAAGCATGCTCAAAACGCTTG		Csnp14595	TTCCGTTCTTTGTGATGCTG	CAAGCTGCCTTTCAAGTGAC	GGTACCTCTCAAGCGTTTTGA	TTTTTT
>sinensis_213830_contig16970_p183_G-	GAGGGATATGTGGATGATCAGTTCA		Csnp16970	GGAAAGAGAGAGGCATCACG	TGCACCAATGCTGGAACTAC	CTTTACCGCGAGGGATATGTG	CCCCCCCCC
>sinensis_213830_contig7565_p897_GA	GATAAGAGTTCCGTGGCCCTTCCAA		Csnp7565	CTTACTGTGGGTGGGGCTTA	CCAGAAAGCAAAATGCCAAT	TGCTCCCTGGATAAGAGTTCC	AAAAAAAAAAAA
>sinensis_213830_contig14160_p677_TA	AGTGGCTTGAGTTTTTGGACTGAAG		Csnp14160	TGGTACTGTTGCGACTCACC	CAACGTGGAGTAACCGTCCT	TCAGCATTAGCTTCAGTCCAAA	ATCGACTGACTGACT
>sinensis_213830_contig16457_p547_GA	CCATACTGTTTCGGAAGTTTTAACC		Csnp16457	TCTTTCGAGGAGGAGTGCAT	CAGAGGCCCGTATTCAAAAA	AGCTTTGTCACCATACTGTTTC	TGTAAAACGACGGCCAGT
>sinensis_213830_contig7988_p906_TG	GCTGCAACAGGATCAGTTCAAACCC		Csnp7988	TACGGTAGCCACCAACAACA	AGACATCCTGCCAAGTACCG	CTTGCTCAAAGGGTTTGAACTG	TGTTGTAAAACGACGGCCAGT
>sinensis_213830_contig1762_p408_TC	CGAGGTCGAAGATGACAGGGTGCTT		Csnp1762	GCTTGAGGACTGTGCAACAC	CCATCACAGCTTGCATTAGC	CCATTGGTATCCTGTCATCTTC
>sinensis_213830_contig13615_p351_AC	AGATATTCAGAAACGTGAGGGTCGT		Csnp13615	AGTCGGCGTGAAGATCAAGT	ACGCTAAAAAGGGGTGCTTT	AGACCGAGGAAGATATTCAGAA	CCCC
>sinensis_213830_contig8491_p868_TC	GGTTTTTGAGCATAATGGAAATCAG		Csnp8491	AGGCCATGGAAACACAAAAG	GCAATGGGAATACGATCCAT	TTCCAAGTTGCTGATTTCCATT	GACTGACT
>sinensis_213830_contig16360_p457_-C	CAGCACGATTTCGAGCGTTAGCGGC		Csnp16360	AGTGGGCGTCTCATCTCCTA	GTCCTTGCCCTTCTGTTCTG	CATCTCCTAACAGCACGATTTC	TTTTTTTTTTTT
>sinensis_213830_contig4601_p206_GA	ACTCTGAAGGTAGCTAAGACTCGGA		Csnp4601	CATCATTCAACTGGGCTCCT	TTCCAATTTGAGGGCTGTTC	CTACCTTCAGAGCATTCCTGGT	GACTGACTGACTGACT
>sinensis_213830_contig13112_p601_AG	TATCCGAGAATTACTTGTCGGTAAG		Csnp13112	CCTTGAACAGTTTGGGCAAT	AAAATCCTTTGTGGGTGTGC	GTTCATCATCCTTACCGACAAG	GTTGTAAAACGACGGCCAGT
>sinensis_213830_contig13520_p482_GT	CGAGGAGATGAAGAACTTGACACTC		Csnp13520	GCAGCAAAAAGGAAATTGGA	TTGGCAGAACGAAGAGTTGA	CCTCTTCAAGTTCTTCATCATC	TTTTGTTGTAAAACGACGGCCAGT
>sinensis_213830_contig13549_p695_A-	AATCCCAAAAAAAGAAAGAGGAGAA		Csnp13549	CAAGAGCATGCTGGAAATGA	CACCTCCTCCTCCTCCTTCT	GAAGTTGCTGAATCCCAAAAAA	GACTGACTGTTGTAAAACGACGGCCAGT
>sinensis_213830_contig9987_p287_-A	GAGAAAAAAAAACCACAGCTGGAAG
>sinensis_213830_contig9982_p476_CT	TTATGAGAAAATCGTTCACTCCAGG
>sinensis_213830_contig9982_p353_CT	CATGCAGCAAGCCAGCTTAGAAAGA
>sinensis_213830_contig9982_p276_GT	GTGTATGGAAAAGCTTGCCACCTAC
>sinensis_213830_contig9982_p204_GA	AGACTTGATGATGCATTATGGGCAT
>sinensis_213830_contig9982_p173_CT	GGTGAGGCCGGACAGAAAAGATTGG
>sinensis_213830_contig9982_p122_GA	TGGCCAAGTTGAGATCTCCAATCGA
>sinensis_213830_contig9980_p441_CT	GGTTCTTTCCCGCCAAAATACAGCC
>sinensis_213830_contig9980_p353_CT	TAGTTCTTGTCTCGCAACTAGGCTT
>sinensis_213830_contig9980_p275_TC	ATACCCAGCCAGTAAGCTCGCCCTT
>sinensis_213830_contig995_p425_CA	ATACTCAGCTCGCACTAGCCCCAGC
>sinensis_213830_contig995_p173_TG	ACTGACCTCAGGTAAACTTTGTGTA
>sinensis_213830_contig9949_p93_AG	AGAGTGAACGTGACCACCGTGCAAC
>sinensis_213830_contig9949_p658_CT	GGAAGATTGGAACGGTCTGGTATTT
>sinensis_213830_contig9949_p633_AT	CGTCGAAAATGCATTCCATTAAATT
>sinensis_213830_contig9949_p508_TC	AATTCTCTTATCTCGGTACCTAAAA
>sinensis_213830_contig9949_p376_GA	CAGACAAGATCAGTACCATCAATAT
>sinensis_213830_contig9946_p731_CT	TTCCTTCTCAGCCAAAGAATGGCCA
>sinensis_213830_contig9936_p1653_CT	GGCTGGTGGTTTCGGGATCCCGTAG
>sinensis_213830_contig9936_p1635_CT	CATGAATTAGGTCGGGGTGGCTGGT
>sinensis_213830_contig9936_p1603_CT	TAGGCATCTTGCCAGGAAGTTGGTG
>sinensis_213830_contig9924_p277_GA	TGTTCTTCAGGCGTATACTCAGCCT
>sinensis_213830_contig9924_p202_AC	CGTTCATAAATAACCTAGAGGAGAC
>sinensis_213830_contig9924_p169_A-	CAATGTTACCAAATAGGAAAAGAAA
>sinensis_213830_contig9924_p136_CG	CCAAATACCCCACAGGAAAAAAATG
>sinensis_213830_contig9921_p985_GC	TGCAGGTTAAGAGTCAGCCTTGACT
>sinensis_213830_contig9921_p967_GA	TACCATCACGTCGCCATCTGCAGGT
>sinensis_213830_contig9921_p868_TC	TGTGACCGGCTCTCAAATTAATCAG
>sinensis_213830_contig9921_p491_GA	ACTGTAAATAACGTTCCGGTAACCA
>sinensis_213830_contig9921_p359_GA	TCACAAGAACCAGGCGGGCCAAGTT
>sinensis_213830_contig9921_p1187_TG	CCGGTTTGTTAGTTAAAAGTAAACT
>sinensis_213830_contig9921_p1152_TG	ACTTGAAACAATTGTTTTGGTTTTG
>sinensis_213830_contig9921_p1108_GC	CCTATAGGCCTTGTTTGCTCATTTT
>sinensis_213830_contig9921_p1048_CG	CCTAGCAGCAGCCGATCAGTTGCAC
>sinensis_213830_contig9919_p353_CT	AACATCACATGCCAGCAGATGTGGT
>sinensis_213830_contig9919_p332_CT	AAGGACTCGATTCTATGTCTAAACA
>sinensis_213830_contig9919_p308_CT	GAGCACCTGGCTCTGCCCATTTACA
>sinensis_213830_contig9919_p286_CT	CGTCCCTACCGTCGTAAAATAAGAG
>sinensis_213830_contig991_p708_AG	TAGTGAATATTGAGTTCTCAAATAT
>sinensis_213830_contig9902_p5554_TC	AACACGAAAACTTTGTTATAAACTG
>sinensis_213830_contig9902_p2000_-T	ACTTTCTTTTTTCTTTACCAAAAAG
>sinensis_213830_contig990_p340_GT	GTGTCAGGTTTTGCCTTTTCATCTG
>sinensis_213830_contig990_p249_TC	CACCGTCTTCTTTGGGATCCAAGGC
>sinensis_213830_contig9888_p76_CA	AAGCGCCATGGTCAGCACCTCATTC
>sinensis_213830_contig9888_p44_AG	TGAGCAAGAGCAACAACAATGGCCA
>sinensis_213830_contig9888_p256_TA	TGTCCTGATGACTCGTTTATTCTTG
>sinensis_213830_contig9888_p148_AG	GGGTCAGGCTATATTTGGCCTCAAA
>sinensis_213830_contig9886_p851_CT	TAGATCTCCGTTCCTTATTACTCGG
>sinensis_213830_contig9886_p835_CT	GATCAAGGTTGACATGTAGATCTCC
>sinensis_213830_contig9877_p77_-T	TTGATATTTTTTCCTTCTTATTTCC
>sinensis_213830_contig9877_p510_CT	ACCAAAGTCCTTCGCCAATTTGAAG
>sinensis_213830_contig9877_p364_CG	TTGGGGCCTGAGCTTGGCCAGCTCC
>sinensis_213830_contig9877_p318_CT	TCATGTGATTCGCTTGGACTTGGGT
>sinensis_213830_contig9877_p256_GA	CTGGGACCCAACGCTGGTTAATCCC
>sinensis_213830_contig9877_p114_CG	TGCAATTTCTCTCATGGCTCCAATT
>sinensis_213830_contig9877_p100_CT	TCCCACTTCACGCTTGCAATTTCTC
>sinensis_213830_contig9861_p588_CA	TTAGCAGCTGACCTACGGGATCAAA
>sinensis_213830_contig986_p549_TG	GTTGAGTGTTGATCAGCCTGAGCCC
>sinensis_213830_contig986_p515_CT	TGGGTTCCTCGTCGTCTGCTGCGGC
>sinensis_213830_contig986_p320_GC	TCAACGGTTGTGGCTTCTTCGGCAC
>sinensis_213830_contig986_p185_TC	AAACAGAAGAGATAGATCGCGGCGG
>sinensis_213830_contig9847_p649_T-	TTATAATGTTCTTCATGAATATTTT
>sinensis_213830_contig9847_p515_CG	AATGTATGGCTTCTAGTGAGATAGT
>sinensis_213830_contig9847_p480_TC	TGTCATGACACTTGGCTGTATAATG
>sinensis_213830_contig9847_p466_A-	TTGACTTGTGCAATGTCATGACACT
>sinensis_213830_contig9847_p374_AC	GAGAAACAGAGGAAGAAAGCTGAGA
>sinensis_213830_contig9835_p1175_TC	ATTTGGTGGAATTGGGAGTTGGTTC
>sinensis_213830_contig9835_p1019_TA	TCATTCACTGCCTTCTTCAACCAAT
>sinensis_213830_contig9825_p182_TA	ACACAGAGCTAATAAATTTATTTGA
>sinensis_213830_contig982_p288_CT	ACGACGCCATCTCGAGCACCAGCAA
>sinensis_213830_contig9805_p622_TC	TTCTCTTTTCTATGATGAAGAGCGC
>sinensis_213830_contig9805_p578_AG	TCCTATATAAGAAGCACGGTAGGAG
>sinensis_213830_contig9805_p564_GC	AGTTGAATAAATGCTCCTATATAAG
>sinensis_213830_contig9802_p648_AG	GCTGTTGGTGTTAAACTTGAAACCT
>sinensis_213830_contig9802_p504_AT	AAAGATTTGTATAGCCATGAAATTT
>sinensis_213830_contig9802_p373_CT	GCTGTGAAGATGCTGCTTCCACTGA
>sinensis_213830_contig9794_p668_TC	AGTCGTCGTCGTTGCCGGTTAAAGA
>sinensis_213830_contig9789_p763_CG	ATTCCAATTACACGCCACCAGATTT
>sinensis_213830_contig9789_p749_AG	TGTTGTATTCAAAGATTCCAATTAC
>sinensis_213830_contig9789_p725_AT	TGGACCTGAGCAACTTACAATAGTT
>sinensis_213830_contig9789_p659_GA	CATCTGTAATGCGGTTGATAGCAAT
>sinensis_213830_contig9789_p602_CT	TGCAGATGATACCATGAACCTTGGG
>sinensis_213830_contig9789_p513_CT	GGAATGCCTTCCCGGAATGGACAGA
>sinensis_213830_contig9785_p478_CT	TTTGTATTTTGTCAAGTTGTTCTCT
>sinensis_213830_contig9785_p435_AG	TAAGTTCCTGTTAGCATGCCGCTAT
>sinensis_213830_contig9785_p184_GA	CTAAAGCTCGGCGTATGTGCCAAAG
>sinensis_213830_contig9779_p335_TC	TCAAGTTACAGGTATCATTTGCCAA
>sinensis_213830_contig9779_p273_TC	TAAACAAATGTTTGCAAGAATAGTA
>sinensis_213830_contig9774_p1345_CT	TAATTTGCTTGTCCTTTTGACCGTG
>sinensis_213830_contig9774_p1210_GC	AAAAAGGAAGACGAAGCAACCAGTG
>sinensis_213830_contig9762_p245_CA	CGCTTCACAGCGCAAGAACCTCGAA
>sinensis_213830_contig9762_p1361_CT	TGCTTCCATCTGCACATACATTTGT
>sinensis_213830_contig9762_p129_CG	GGTTGTTATTTCCTATGGCAACCCT
>sinensis_213830_contig975_p436_CG	AAGTTCCACCATCGCCTTCTTAATC
>sinensis_213830_contig975_p417_TC	TCTTGAATGGTGTACCATCAAGTTC
>sinensis_213830_contig975_p309_GT	GGAGTAGTGTGTGATTAACATCACC
>sinensis_213830_contig9746_p443_TC	CAGTTGTTTTACTAAATATGTAGGC
>sinensis_213830_contig9746_p244_TC	GCCGGTTTTCTCTAGAAGGGCAACT
>sinensis_213830_contig9746_p148_AT	CCAAACCAAAGCAGCAGGGGTGCCC
>sinensis_213830_contig9745_p61_TC	GATTCTGATTTTTTAATCTAGCCAT
>sinensis_213830_contig9745_p445_TC	GGGAGAATTTTTTTTTTTCTTTATC
>sinensis_213830_contig9745_p364_TC	GATTGTTGGATTTTGATATTCCTAG
>sinensis_213830_contig9745_p287_TC	GATGCATTTGATTTTCCAGACTATG
>sinensis_213830_contig9745_p114_TC	GCTCTCGAGCTGTTCTGAAACTGGT
>sinensis_213830_contig9730_p534_T-	TTACTTCTATCTTCTCTTCATCCTT
>sinensis_213830_contig973_p605_GA	AGAGCTAAAGAAGCAATCTTGGAGA
>sinensis_213830_contig973_p575_GA	GAATACTTACCAGCAATATTTGGCC
>sinensis_213830_contig973_p467_TC	CTATCCTCAAGTTCAGGCACCCATT	Dup
>sinensis_213830_contig9725_p496_CT	AGGTTCAATCAGCTTAGAGGCAAAG
>sinensis_213830_contig971_p591_CG	GCCCAATTGGTCCAGTGGCAAAAAC
>sinensis_213830_contig9709_p606_GA	TATGACGAATTCGCTTGTGAGAATC
>sinensis_213830_contig9707_p696_GT	CATCCATGACAAGTACTTTAAGCCC
>sinensis_213830_contig9707_p593_TC	TGAGAAACAACTTGGAAGCACTCCT
>sinensis_213830_contig9707_p505_GT	CCTCGTAAATTTGTCATGTATATGG
>sinensis_213830_contig9707_p379_TA	ACTCCTCATTTTTTCAAGTGAAACA
>sinensis_213830_contig9707_p323_AG	CTCCGTTTTTACATGGACTCAAAGA
>sinensis_213830_contig9707_p283_TC	TAAATATTTTTTTCCCCCACTTAAA
>sinensis_213830_contig9707_p231_TC	AAGTGGTATCTATCAAAAACCAAAT
>sinensis_213830_contig9707_p212_CT	ATTGAAAAGCTCCATCACAAAGTGG
>sinensis_213830_contig9701_p1676_TC	CTTTGAGCTTGATGGTGGAGTCTTT
>sinensis_213830_contig9701_p1619_AG	CTTGGGTAGGTCATTCTCTCTGTAT
>sinensis_213830_contig9701_p1606_GA	GTGAATATTGACGCTTGGGTAGGTC
>sinensis_213830_contig9701_p1395_GA	GACTATGATCCTGCTGACCAGGAAG
>sinensis_213830_contig97_p88_GA	AAATGTTTTTCAGATGATTAATTGC
>sinensis_213830_contig97_p257_GA	TTTAACTTCGAAGAAAAGAAAGCAA
>sinensis_213830_contig97_p213_GA	CAATGGAAATAAGACAAAAAGGGGA
>sinensis_213830_contig9691_p977_GA	ACTTTGGAATTGGTTGGGACATTGA
>sinensis_213830_contig9691_p727_AG	GTAGTAATGGCAACGGAAGGGAGAA
>sinensis_213830_contig9691_p709_CG	GTCGAAGCACCACTTTTGGTAGTAA
>sinensis_213830_contig9691_p579_CG	AACCATATATACCACTCAGATTGTA
>sinensis_213830_contig9689_p647_TC	TTTACTCCAAAATGGAAGCACCAGA
>sinensis_213830_contig9689_p617_AG	TGCATCTGGTGCAATACCGGCTTTG
>sinensis_213830_contig9678_p623_CG	TTGGAAGATTGTCTTATAGCAGCTT
>sinensis_213830_contig9678_p586_CG	TAAGGCTTAGTACATACTTCAAACT
>sinensis_213830_contig9678_p543_CA	CAAGCTTGGAAGCTTGTGTTATAGC
>sinensis_213830_contig9678_p431_AG	ATACAAATAGACAAGGACCTCCTAC
>sinensis_213830_contig9673_p628_AG	GAGTGATATTGCACATAAAACATGG
>sinensis_213830_contig9670_p449_CG	GAGAGTGCCACCCGTAGCCACCAAA
>sinensis_213830_contig967_p495_GA	CTTATCAGTCATGTTTGATGTCATC
>sinensis_213830_contig967_p418_TA	TCGAAGTAGAATTTGTTTCTTTTCC
>sinensis_213830_contig9660_p785_AC	CTTACCAGCCAGAGGAACTTGTTTA
>sinensis_213830_contig9660_p673_-G	ATGGTTCTCGGGAAGAATATATACA
>sinensis_213830_contig9660_p1260_AG	AATGGATGGAATATTTTTGGTGGGG
>sinensis_213830_contig9660_p1220_TG	ATGGACATTGCATGCTTCATTTTTA
>sinensis_213830_contig9660_p1196_GT	AACACACTATCAGTTGCTGGAATTA
>sinensis_213830_contig9660_p1023_AG	GCTGAACATCATATATCTAGTACAG
>sinensis_213830_contig9652_p899_AG	TCGTAACTAAAAAGAGAAATTAAAA
>sinensis_213830_contig9652_p762_AC	GCCACGTGAGCTAAAAGTTATTTTC
>sinensis_213830_contig9652_p651_CT	TCCGCAGACATGCCGGGCTTCGAGC
>sinensis_213830_contig9652_p566_GC	CGGGTCACGGCCGCGTGGTGGCATG
>sinensis_213830_contig9652_p509_CT	TTGTCGCGCTGACCTGCTAGCCACG
>sinensis_213830_contig9652_p448_CA	CTTCAACGTCCCCATGACTGTCACC
>sinensis_213830_contig9652_p38_TA	ACGAAAATGGCCTCAACTTCGCCCA
>sinensis_213830_contig9652_p355_GC	ACTCGGCGGGGCGACTCCAGCCACC
>sinensis_213830_contig9650_p836_C-	TGGATTGATCTTCGCTATCGTGCCT
>sinensis_213830_contig9646_p660_GA	TGTGGAGGATCTGAGGTGAACCTGC
>sinensis_213830_contig9646_p483_GT	TTGAAGAAGCCAGCTTAAATGATTG
>sinensis_213830_contig9640_p737_TC	CCGAATGGACTATGAGAGATTTATT
>sinensis_213830_contig9640_p598_TA	TGAAGTTCTTGCTGCACAGCAGAGT
>sinensis_213830_contig9640_p574_CT	TGGTTACAAGAACGAAGGATTTGTT
>sinensis_213830_contig9640_p253_GC	TGATCGGCGAAGGGAGAGGCGTCCG
>sinensis_213830_contig9640_p238_CT	TAAAGCTGTCACCGGTGATCGGCGA
>sinensis_213830_contig9640_p1215_CT	TTCTGCTCCAATCTATACACAGCCT
>sinensis_213830_contig9640_p1015_AC	TTAAATCTGCTAAGGGATAAATTTC
>sinensis_213830_contig9635_p493_CG	TGATGCAGGCCTCGGGCAGCCTTGA
>sinensis_213830_contig9635_p341_AG	GCATCGTCCGCCACTGGCTCTGTCC
>sinensis_213830_contig9630_p613_CT	TCAGGTGAAGCACCTTAAAGCATAC
>sinensis_213830_contig9630_p411_GT	TCATAAGGCCGTGTTGGTGAGTCGT
>sinensis_213830_contig9620_p777_GC	GAACAACGATTTGAATTGACTAGTT
>sinensis_213830_contig9620_p564_-T	AACTTTTTTTTTAACACTTGGTTGA
>sinensis_213830_contig9620_p352_CG	CACAGGCACAGCCTCGGCTTCGACC
>sinensis_213830_contig9620_p238_CT	GCGGCACAAGCACAGCCCCGTTCCT
>sinensis_213830_contig9614_p82_TC	TCCTTTTCCGTATTATCTACTTCAC
>sinensis_213830_contig9614_p414_CT	GTATGAGAGCAGCGCAATGATTGTG
>sinensis_213830_contig9614_p366_AT	TGGCCCCTGTATATTAATGGCCCAA
>sinensis_213830_contig9612_p94_-A	AACATTAAAAAATAATAAATAGATG
>sinensis_213830_contig9612_p347_TC	CACCACATTCGATCGTGGCTTTGGT
>sinensis_213830_contig9612_p125_GA	TCCGTTAGCTTCGTTAACTTCGAGT
>sinensis_213830_contig9598_p760_TC	CTCAGAGTTTCGTAAACCACAGACT
>sinensis_213830_contig9598_p558_CG	CAACAACTCGCTCCCCTTTTCGCCC
>sinensis_213830_contig9598_p297_GA	TTACAACTCGACGTTACGTTCACGA
>sinensis_213830_contig9598_p251_AT	CCATCTCTACATAACTTTCTCTATT
>sinensis_213830_contig9597_p355_CT	CAATGTCATTGCCGTTCTTGACTGC
>sinensis_213830_contig9597_p228_CT	CCGCCTCGACTACTTCTGGTTCCAG
>sinensis_213830_contig9597_p163_GC	ACGTCGCTCCCGGTCCGAACAATCC
>sinensis_213830_contig9596_p794_-A	AATCTGTAAACACGTCTGCAGCTGC
>sinensis_213830_contig959_p353_-T	GTTTTTTTTTTTAATTAGAGTTTTT
>sinensis_213830_contig9581_p571_GA	GGGGGCGGCGTAGAGGCTGCAGTCG
>sinensis_213830_contig958_p745_CT	CAAATCGGTGAACCCTCAGCCGTCG
>sinensis_213830_contig958_p661_CT	GGCCGGGGTTCGCTACGCCATGCAG
>sinensis_213830_contig958_p519_AG	TCCGTCGCTTAAACGGGCGAGGCAA
>sinensis_213830_contig958_p498_CT	TAATTTCAACAGCTATTACGATCCG
>sinensis_213830_contig958_p468_TC	AAAGCGAGGCGATGGCGTTTTGGGG	Dup
>sinensis_213830_contig9571_p760_AG	CAGAGCATTTTCAGTTTTAGATGGC
>sinensis_213830_contig9571_p727_AG	TTTCCGATTTCCAGCAACATTCACA
>sinensis_213830_contig9567_p663_AC	TTTTCAATCCTCATATTTTTAACTT
>sinensis_213830_contig9567_p488_GA	TGAGACATTTGCGGCTCCATTCACC
>sinensis_213830_contig9567_p348_TA	GGCTGGTGCTGTTGTGGCTAAGTAT
>sinensis_213830_contig9567_p244_CT	CTGTGCAACCAGCCACCATCAAAGG
>sinensis_213830_contig9534_p537_TC	ACGTTGAGTGATTTATAGTGCATTC
>sinensis_213830_contig9531_p1303_AG	AGTTCTTGGTCTAGCTGCTGGGTCG
>sinensis_213830_contig9531_p1130_TC	TTGGGATGCTTGTATGGTCCCAAAT
>sinensis_213830_contig9524_p980_CG	ACTGCTGCCACACTTTCAAGAAGTT
>sinensis_213830_contig9524_p927_TA	CCATTCAGCTGGTTGCAGAACAGTC
>sinensis_213830_contig9524_p1040_TA	GTGGGGATGACTTGGTCAATAAAAG
>sinensis_213830_contig9524_p1015_AT	TGAATTCTGGCCAGGTGAAGTGAGC
>sinensis_213830_contig9519_p980_TC	TGAACTGGAGTGTTGATGGAAGCAC
>sinensis_213830_contig9519_p344_CA	TTTGGCCGAGGGCAAATCCGCCCGC	Dup
>sinensis_213830_contig9519_p1217_GC	TTGAGGCCTCTGGTGTTTTGGTTTG
>sinensis_213830_contig9519_p113_AG	CACCGACATGGTAACGGCGATCGCC
>sinensis_213830_contig9515_p1575_CT	ACTGCCGCCTGTCTTATCATTTTAA
>sinensis_213830_contig9515_p1538_TG	TCTTGTAATGAATGGATAAAGAATA
>sinensis_213830_contig9515_p1498_TA	AAGATTCATCTTTGTGGGGTTGGTT
>sinensis_213830_contig9515_p1469_GT	GAATTAAGTTAGGTACAAAGAAGAA
>sinensis_213830_contig9515_p1456_GT	CCATAATCAGATGGAATTAAGTTAG
>sinensis_213830_contig9515_p1138_AG	AGGGGGGATGCCAGTGTTATTGAGT
>sinensis_213830_contig9515_p1122_TC	TTGTCTCCGAGGTTTGAGGGGGGAT
>sinensis_213830_contig9515_p1104_AC	TGCCAAGTTTGCAGATGCTTGTCTC
>sinensis_213830_contig9515_p1077_CG	GGCCACTCTATCCATGGCATATGCT
>sinensis_213830_contig9511_p762_AG	TTCCAACTCAATAGCTAATTAAGAG
>sinensis_213830_contig951_p627_GA	GGTCGTAATCACGCTGTGTGACTGG
>sinensis_213830_contig951_p388_GT	AATTGGCTTAAAGATGGGATTTGAA
>sinensis_213830_contig9509_p769_GC	GGATCCTTCAGCGTTGCCCTCTTGG
>sinensis_213830_contig9509_p703_GC	ATTTCTGTGTTTGCGCATTCCAAAA
>sinensis_213830_contig9506_p411_GA	TCTGAGCCCAGAGCCTTCTCCTGTC
>sinensis_213830_contig9503_p633_AG	GAATGGGAAGGCAGTGGTTGTTGGA
>sinensis_213830_contig9503_p423_GA	CGGAAATAGTCAGAGCAGATATTGC
>sinensis_213830_contig9503_p394_CT	AGAGAAAGGAATCGAATTGATCCTC
>sinensis_213830_contig9503_p256_GA	CTCCAAAGAAGCGGTTGCTCCGTAT
>sinensis_213830_contig9503_p120_-T	TTTAACTTTTTTCGATCGATCAATG
>sinensis_213830_contig9489_p725_CT	ATAAGTCTCTGCCTTTGGCTGAGTT
>sinensis_213830_contig9489_p663_CT	TTAGCAACAGGCCATCCTGGAAGAA
>sinensis_213830_contig9489_p559_TC	GGCTGATCTGAGTCACCTTCCATTT
>sinensis_213830_contig9489_p511_TG	GGAGAGGCTGTCTAAGAGCAAGTAT
>sinensis_213830_contig9487_p642_TC	TAATTTTAAGTGTATTCGGTAATAC
>sinensis_213830_contig9487_p614_C-	AATGCTTTTCCCCTGTATCTTGAAT
>sinensis_213830_contig9483_p627_TC	TCCGCCATCTCCTCCAACTGGTGCT	Dup
>sinensis_213830_contig9483_p58_CG	TTAACGCTCGGGCAGTGCGCAGGTT
>sinensis_213830_contig9483_p480_GA	CACCCCACCCCCGGCATCTCCTCCT
>sinensis_213830_contig9483_p408_AC	TCCCCCACCGGCAACCCCACCACCT
>sinensis_213830_contig9483_p354_TG	AGTTAGCTCCCCTCCACCAGCCTCT
>sinensis_213830_contig9483_p337_CA	CCGGCAACTCCTCCGCCAGTTAGCT
>sinensis_213830_contig9483_p309_AC	CACCCCACCTCCAGCGTCCTCTCCT
>sinensis_213830_contig9483_p178_AG	GGCCAGTCTCCCACCGGGTCACCGA
>sinensis_213830_contig947_p773_-T	TTTTTTTTTTTTTTCATAGATAGGT
>sinensis_213830_contig9469_p643_CA	CATAGTTGACTCCTCAAACGTAACC
>sinensis_213830_contig9469_p525_TC	AACTGCTGGTAGTGGATACATTGAT
>sinensis_213830_contig9469_p335_AG	TCCATCCGAATCAGTATCTTAAAAT
>sinensis_213830_contig9469_p310_TG	CCATTACAGTGATATTCCAAATTCC
>sinensis_213830_contig9469_p254_TG	AACAATCCTCATTGCGGCTATTTAT
>sinensis_213830_contig9469_p233_TC	AAAAATGAAACATCCATACCTAACA
>sinensis_213830_contig9469_p201_AG	GATACCGTGATGATGAGTAGAGAGA
>sinensis_213830_contig9469_p150_GA	CATATTGAACTTGAATATCATTAAA
>sinensis_213830_contig9466_p190_A-	AAAAAAAAAAAAAGCAAAAGCAACA
>sinensis_213830_contig9459_p570_CT	CCCACGGGTAAACAGACCCCACAAA
>sinensis_213830_contig9459_p315_CA	GACACTCAAGCGCCTTCAATTTTGT
>sinensis_213830_contig9459_p265_CA	CTTAAGCTCGAACAAATAGTTCTCA
>sinensis_213830_contig9459_p177_AT	ATATCAGAGTGAAATTTCATGTATA
>sinensis_213830_contig9448_p937_CT	AATGTTTCGTGTCGGTCTTGATGTC
>sinensis_213830_contig9448_p182_TC	TGTTGAAATATGTACCCAGAAGAAA
>sinensis_213830_contig9448_p1288_TA	GTTTGAAGTGTATTTTGATGTGAGT
>sinensis_213830_contig9448_p1171_CT	TGCAAGTCCAAGCATTGTGAACTCA
>sinensis_213830_contig9448_p101_TC	AAATGGAAAATATAGAGTTGTTAGT
>sinensis_213830_contig9447_p856_TA	AACTATGACAAATAAATTCAGCTGT
>sinensis_213830_contig9447_p754_GA	TCGACCTAGATTGCAGGTATTAGCT
>sinensis_213830_contig9447_p641_AT	GTTCTGGAAAGTACATAGAAATGCG
>sinensis_213830_contig9444_p1012_AG	GGGATACACATTACTTCTCAGCTTG
>sinensis_213830_contig9441_p782_TC	CCCGGGAGGACGTGGTAACGCTGGA
>sinensis_213830_contig9441_p737_CG	CCACGTCAGCGCCGGGCATGGTCGT
>sinensis_213830_contig9441_p677_GA	CCTAGTCCCAGCGAGAGAAAGATGA
>sinensis_213830_contig9441_p1106_GA	AGAAGCTGGTGGGGCTGTTGTGCTT
>sinensis_213830_contig944_p700_AG	AGCTGACATCAAAAACAGATTCACT
>sinensis_213830_contig944_p374_GA	AAATAGACATGAGTACCACTGTCTT	Dup
>sinensis_213830_contig944_p1192_AG	AGATGCTGCGTGAAGAATTTGAGCT
>sinensis_213830_contig944_p1088_CA	TGTCTTCAAAGCCTTGGCACTTGGA	Dup
>sinensis_213830_contig9432_p300_GT	GTCGTTTGGCTCGGGCTGATAAGAA	Dup
>sinensis_213830_contig9423_p162_CT	ACGCGTACAAGGCCTTCGTGTGGGA
>sinensis_213830_contig9414_p481_GA	GAAGGCTATGACGGTTGAGGGGCAG
>sinensis_213830_contig9413_p661_AG	GATCCAATTAGTAAAATTGATGCCA
>sinensis_213830_contig9413_p389_CG	AATCATCGAGCTCCTGGGTACATTT
>sinensis_213830_contig9413_p317_CT	CGTCTTCAAGGGCATACTGAAGAAC
>sinensis_213830_contig9405_p931_TG	GAGAATGCTAGTTTTCGATCCGGCC
>sinensis_213830_contig9405_p633_CT	GTATCGAGCCCCCGAATTGCTGCTT
>sinensis_213830_contig9405_p1166_GT	GATCGGTTCATTGGAGTGATGTCAA
>sinensis_213830_contig9400_p612_AG	TCCTGTTTTTGCACGTTTCATTCCA
>sinensis_213830_contig9400_p505_AG	TTTGGTAGCTGTACTGAGCTGAGAG
>sinensis_213830_contig9400_p354_CA	ATAACTGACCTCCGCAAACCTAAAA
>sinensis_213830_contig9400_p333_TC	GAATGTATTAAGTTTACAGGAATAA
>sinensis_213830_contig9396_p808_CT	TTTCTCAGATATCTGAGACGCCAAG
>sinensis_213830_contig9396_p790_AG	ACCCGAGAGTGCAACTATTTTCTCA
>sinensis_213830_contig9396_p684_AG	CTTCAATTCACCAAATCAGCTTTCA
>sinensis_213830_contig9396_p403_GA	GAGCAATACAAGGTGGGAAAAGCAG
>sinensis_213830_contig9396_p1001_AG	GAGAAGAACTGTAAGAGGAATGGCC
>sinensis_213830_contig9389_p618_AG	AAGTGCAAGATCATGAAGGAAGTTG
>sinensis_213830_contig9389_p510_TC	CCCTTGATGGAGTTTCTCGCAACTG
>sinensis_213830_contig9389_p367_CT	GAAACCATCACACGGGCTGTCTCTT
>sinensis_213830_contig9389_p331_GA	GAGGCTTGGCTTGCCAGGGTCTCAG
>sinensis_213830_contig9389_p1259_GC	TCAGAATCCAAAGACGTGAAAAGAT
>sinensis_213830_contig9389_p1246_GT	AAATTTGTTTTTGTCAGAATCCAAA
>sinensis_213830_contig9389_p1059_AG	CATATGAAGACAAGGATGGTGACTG
>sinensis_213830_contig9386_p742_CT	GGATGGCATTTGCTGTGGAAGTGGA
>sinensis_213830_contig9386_p610_GA	GGATGCTTGTAAGTTTTTAATTGAT
>sinensis_213830_contig9384_p809_CT	GCGGAGAAGCAACAGCAAGGAAAGT
>sinensis_213830_contig9384_p681_AT	TCCTCTCCCCATAACTTGACTTATC
>sinensis_213830_contig9384_p664_TG	ATTCGATCGACATCGAATCCTCTCC
>sinensis_213830_contig9384_p588_TG	TATAAGAGACCGTATTGGACTGATT
>sinensis_213830_contig9378_p565_GA	CTGCAAGAGTTAGAAGAAGCTGGCA
>sinensis_213830_contig9377_p802_CT	TAGATGTGTCCACAACAATCCTCAG
>sinensis_213830_contig9377_p589_GT	GACTAAGGTGGGGGTCTTTACTCGT
>sinensis_213830_contig9377_p530_CT	ATGAAGGCTAGGCTTTTCAGGAGTG
>sinensis_213830_contig9377_p323_GA	ATTATGTTTATTGCGTTGATCGGTG
>sinensis_213830_contig9377_p286_CG	TTCATTTAGGATCCCGTTTTGGATT
>sinensis_213830_contig9377_p253_TC	TTATCTATCATTTCATTTCGGTCTC
>sinensis_213830_contig9377_p161_TA	AAATCGCTCAATTGCTTACACCTCA
>sinensis_213830_contig9377_p1381_GC	GAGGGACAAGCTGGGTCAACTCCGG
>sinensis_213830_contig9376_p688_TC	GAACTTCTTCCTTGCTTCATCAGTT
>sinensis_213830_contig9376_p674_GA	GATTTTGCATTAGAGAACTTCTTCC
>sinensis_213830_contig9376_p624_AC	CCATGTCAATAGAGTTGTTCTGATC
>sinensis_213830_contig9376_p586_GA	TGCTGAACCTGAGAACTTTTGCAAA
>sinensis_213830_contig9375_p842_CT	TCCCAACAAAATCAAGGACACTCCA
>sinensis_213830_contig9375_p725_GA	TGCTCTTGTTTCGGGAGCAAAAGAT
>sinensis_213830_contig9372_p477_GA	AGGAGCATCTCAGATCCTTTCAGGG
>sinensis_213830_contig9372_p327_GA	CCAATCAGCTAAGAGGGTTGATTTT
>sinensis_213830_contig9369_p1033_GA	AAGGATTCAGTTGTTGACGGGAAAA
>sinensis_213830_contig9364_p695_GA	AGAGCTTGACCCGGAGAAGAGACTC
>sinensis_213830_contig9364_p378_CT	GAACCCGGCTGGCGATATTATTGGG
>sinensis_213830_contig9364_p315_AG	GCTGGGCAAGCCAGCGGAGTACTTG
>sinensis_213830_contig9357_p96_AC	GATCCGGAGCCCAAAAAAAAAAAAA
>sinensis_213830_contig9357_p401_AT	ACCGTACCCGTCATCGTCGTCGCTG
>sinensis_213830_contig9357_p372_AT	GGCGGGACCCTCACGCTATCCTCAC
>sinensis_213830_contig9357_p251_GA	TTCCCAAATTGCGTTTCTGACCCTT
>sinensis_213830_contig9357_p178_GA	GTTATTTTTCTAGGTTTTGTGATCG
>sinensis_213830_contig9354_p997_AG	GTGGAATTTGGGAATCAATTAAGAC
>sinensis_213830_contig9354_p1164_CG	ATTCTTGGAGGACAGAGGAAGGAGA
>sinensis_213830_contig9354_p1058_GT	TCTATTCACCCCGGTTGCATTCTTG
>sinensis_213830_contig9334_p675_CT	GGAGCGGTGCTTCTGATGGCGGCAG
>sinensis_213830_contig9329_p375_AG	GCTCGACGACGCATCAGCGAGTAAA
>sinensis_213830_contig9317_p602_GA	ACCGGCTGAGGAGGACATGCCAGCA
>sinensis_213830_contig9317_p564_GA	CAGAAAGAAGGGGTCTTCCATTTAA
>sinensis_213830_contig9313_p777_AT	CGGCTGCCAAGTAGTTTTGTGGGAG
>sinensis_213830_contig931_p251_TC	GCACCTGATCCGTCTCATGTCTCAT
>sinensis_213830_contig93_p691_TC	CAACTGGTTAACTGTCTGGCTAATT
>sinensis_213830_contig9293_p733_CA	AAAATAAGAATGCTGAAGATTGAGT
>sinensis_213830_contig9292_p773_AG	CTTTCGCTGTTAATTAATCTCTACC
>sinensis_213830_contig9292_p748_CT	GCATAAATAAAACAGCCTATGATGC
>sinensis_213830_contig9292_p726_GC	ACTCTTTAATCTGTATGGTTAAGCA	Dup
>sinensis_213830_contig9292_p677_GA	ATGAATAAGCCAGCAGGCTGTATTA	Dup
>sinensis_213830_contig9292_p515_TC	TAATGGTTCTTGTGATACACTCTGC	Dup
>sinensis_213830_contig9292_p499_CT	ATTGTTCAACACCTGTTAATGGTTC
>sinensis_213830_contig9292_p407_GT	GTGTCAAAATTTGTTTAAACTTGAG
>sinensis_213830_contig9281_p2314_CT	AAGTCACATAAGCTACCCTGGTGGG
>sinensis_213830_contig9281_p2215_TC	TTGGAGTTCACATTACTCGTAATAC
>sinensis_213830_contig9281_p2059_AG	TATTGCTGCAGAAGTAGCTGCAAAA
>sinensis_213830_contig9281_p1933_CT	AATCCGTGTTCACGATGACATGCTT
>sinensis_213830_contig9281_p1749_AG	CCCAACTTCACAATCTGAATGCACC
>sinensis_213830_contig9281_p1674_GT	TCGAACATTTACGAAAGAAGTTGTT
>sinensis_213830_contig9281_p1512_CT	TTGGCTTGTGGACTCAAAGGGATTG
>sinensis_213830_contig9281_p1174_CT	GAATATGCTGAACTGCTACATGAAT
>sinensis_213830_contig9279_p859_TA	CAATGGTTTGGCTTGGCTCTTCTTG
>sinensis_213830_contig9279_p771_AG	CATCATGCTTGCAACTGGAACTGGA
>sinensis_213830_contig9279_p523_CG	TTGACAAGAATGCGAAGCCTCACAA
>sinensis_213830_contig9279_p311_TC	TCCTGCTAAGGTTGAGAAAGAGTCC
>sinensis_213830_contig9279_p1397_CT	CTTGAGGGATCACGTATCTTGCAAA
>sinensis_213830_contig9279_p1326_CG	CAAATTTTCTTTCTATTTTTGTCTT
>sinensis_213830_contig9279_p1297_GC	CTGCACTGTGTAGATAGGTAGACTA
>sinensis_213830_contig9279_p1269_TC	TTTTTGTCCCATTGTATGATATTTC
>sinensis_213830_contig9279_p1254_-T	TTCATTTTTTTTCCTTTTTGTCCCA
>sinensis_213830_contig9279_p1214_TC	GTCTACTAATGCTTTACATGTACAA
>sinensis_213830_contig9279_p1181_GT	CAATTGAAGAAAGCTGAGCAATGGA
>sinensis_213830_contig9279_p1132_CT	GGTGTCATTGGCCGCTAACGATGGC
>sinensis_213830_contig9277_p891_TC	GAGCAATGAGGATGCTCCGGAGAAC	Dup
>sinensis_213830_contig9277_p857_TC	TTACAAATGGAATATCTGAAGATGG	Dup
>sinensis_213830_contig9277_p827_CT	AAAGTTCAGATTCCAAAAGTGTTGT
>sinensis_213830_contig9277_p588_TA	TAGCCCTGAAGTTACAGATGCTACT	Dup
>sinensis_213830_contig9275_p883_CT	TCCTGAGGGCACCTGGGTCTCCATG
>sinensis_213830_contig9275_p75_TC	CTCTGATCCGAATTAATGGCCAAGG
>sinensis_213830_contig9275_p657_GA	TTCATCATCTCAGTACCCTGATGTC
>sinensis_213830_contig9275_p274_AC	GCATTCCCTCTTATTAAAGGTGTTG
>sinensis_213830_contig9275_p210_AC	CATGCTTGATATACCACCTGCAGCA
>sinensis_213830_contig9275_p1146_TG	GAGTAGTTGGTATAGTTACAGTTTC
>sinensis_213830_contig9275_p104_TC	AGTTCGCGTTCTTGTCACCGGCGCC
>sinensis_213830_contig9265_p622_CT	TGGAGGTGCCATCATTGAAGGTGCT
>sinensis_213830_contig9252_p697_AT	GTTAGAATGGCAATGGTTATGTGTC
>sinensis_213830_contig9252_p622_GA	GAAGAGGGGGAGGAGCGGATATGCT
>sinensis_213830_contig9252_p500_CT	GGGAGTTGTGCGCGCGCCATAGCCT
>sinensis_213830_contig9252_p429_GA	TGAGGAAAAGATGCAGAAACATATT
>sinensis_213830_contig925_p260_GA	AACCGTGCAACTGGCCGACTACAAG
>sinensis_213830_contig9248_p701_TC	ATTTTCTTTCTATCTTACAACAATT
>sinensis_213830_contig9248_p405_TG	TCCACCGTTGCTTCCAATCAGCTGG
>sinensis_213830_contig9248_p348_TC	CAATATAATTCATCATCACTTCCAA
>sinensis_213830_contig9248_p269_TC	ACGGCAAAGAGTTGGTTTGCTGAGG
>sinensis_213830_contig9248_p208_A-	ATATCGAAAAAAATTAAATGGCGAT
>sinensis_213830_contig9245_p872_GA	CCATTGATGAATGAAGTTTCTTTTC
>sinensis_213830_contig9245_p539_TG	TCAGCAACATTTTTTTGTATGGAAT
>sinensis_213830_contig9244_p623_TC	GTACATGGACGGTGCCTTGGCGGCG
>sinensis_213830_contig9244_p596_CT	CATCGGCCGAGGCGGCGCCCCGTGT
>sinensis_213830_contig9244_p436_CA	TAGTAAGATCCTCGGCCCCAAGGAC
>sinensis_213830_contig9244_p232_TC	CAAGAAAGTTGATGGCGATCAAAAT
>sinensis_213830_contig9244_p209_CT	TGGATTATCGAACTGTTTCGAAGCA
>sinensis_213830_contig9244_p176_TC	TCTCACCCCAACTTCCCCTTCTCCC
>sinensis_213830_contig9244_p100_AG	CCATCGTCGACCAGTACCAGCACCA
>sinensis_213830_contig9228_p997_CT	GCGACCAACAACCGAGGAGGCAAGT
>sinensis_213830_contig9228_p716_AG	TCCTCCAAAACAACAGGTTGATGTG
>sinensis_213830_contig9228_p676_AG	AAGTTCCCAGTTAGCAATGGGTGTT
>sinensis_213830_contig9222_p638_TC	GCGGGAGGCCTCTGTGAATTGGCCA
>sinensis_213830_contig9222_p453_AG	TGATTGAAGAAGATAAGAACAGTGA
>sinensis_213830_contig9212_p558_GT	GGTCCAAGGGCCGTCAAAACCTGAT
>sinensis_213830_contig9205_p920_TG	ATAAATAGCTTGTACAGAAGTGATG
>sinensis_213830_contig9205_p368_TG	AAGCATTGAAAATGAACAGGGAAGA
>sinensis_213830_contig9205_p143_CT	AAGAAATATACACGTCCGCATTCTT
>sinensis_213830_contig92_p229_CT	CATCGATCGACCCGGATCGTCCGAT
>sinensis_213830_contig9195_p769_GA	ATCTGCCAATACGACTTCCACCTGG
>sinensis_213830_contig9195_p683_GA	ACTGAGGCTGGAGCAGAACCTGACG
>sinensis_213830_contig9195_p635_CT	TTATTTCCCGAGCCCTTACTTTCTT
>sinensis_213830_contig9195_p586_CT	TGATCCAGCTTCCTCGGACTCATTG
>sinensis_213830_contig9195_p568_CG	TGGAGCTTTCTTCCTTTTTGATCCA
>sinensis_213830_contig9195_p526_GA	TCTGGGAGCGGCGGAGACAGTTCCT
>sinensis_213830_contig9195_p471_GA	CTTTGGTCGCACGCGCTAAATTTGC
>sinensis_213830_contig9188_p724_TC	GAATGGAGAGGGTGAAATCATACCC
>sinensis_213830_contig9188_p673_AG	CAGTGAGCAGGCACCAAGGGCACCA
>sinensis_213830_contig9188_p526_TC	GGAGGGTTTGGATGAGCATTTTGTC
>sinensis_213830_contig9188_p1044_AC	AATTTTTTGTTTATTTGATCATAGT
>sinensis_213830_contig9188_p1023_CT	AATAGATGGAATCGTGGATTGAATT
>sinensis_213830_contig9188_p1005_GC	CCAGATATATGGGCCCAAATAGATG
>sinensis_213830_contig9187_p587_AT	CCTCAAATGATGAACAAATCAAAAT
>sinensis_213830_contig9187_p525_AG	GCACACAGAGGCACTATTTGGAAGA
>sinensis_213830_contig9187_p306_TC	AGTGGTAGGAGATGTGACACCCACT
>sinensis_213830_contig9187_p278_CA	CAGATGTAGAAGCGAGTGGTATTCA
>sinensis_213830_contig9187_p180_AT	GCAAGTCTATGCAGCTTCAGTTATG
>sinensis_213830_contig9185_p596_CT	CAAACAGGTTCCCGATCCTTCACGG
>sinensis_213830_contig9185_p248_AG	CTTTTCCTTGTCAGTCCCATCGGGA
>sinensis_213830_contig9184_p646_CA	TCACGTTTATACCGGCAGGCTGGGG
>sinensis_213830_contig9184_p621_TA	TCAGGAAAGAATTCAGCTTGAGACA
>sinensis_213830_contig9184_p474_CT	GTATTCATATGGCTTTGCAATAATT
>sinensis_213830_contig9184_p225_TC	CCAAGAAATTCCTCCAATTCTCTCC
>sinensis_213830_contig9184_p167_CG	ACGGGCTCCACCCGCTTCCTAACCG
>sinensis_213830_contig9184_p137_TC	TCCCTTCACCATTATCGTCACTCTC
>sinensis_213830_contig9180_p158_CT	TTCTCACTCCAACTCAAACTCCCGA
>sinensis_213830_contig9173_p514_GA	ATGGATGCTTTAGCCCTCCGACTAT
>sinensis_213830_contig9173_p471_AG	AAACGAGTGACAATGAAAAGGGATC
>sinensis_213830_contig9173_p412_TC	ATTTCCCAATAGTGAGGCGTTTCTG
>sinensis_213830_contig9173_p341_TC	TTATCCTCGAAGTTGATTGATCCCA
>sinensis_213830_contig9173_p190_CA	TAGAGTATGTCACCGGAGTTTGACA
>sinensis_213830_contig9167_p525_TC	ACACCCTCCACTTTGCTTTCAGCTA
>sinensis_213830_contig9164_p723_AG	CGAGAGTCTAGTATGAGTTTTCGAC
>sinensis_213830_contig9160_p775_TG	ATCAATGAAGTATAAGGTCTCCAGA
>sinensis_213830_contig9160_p720_TC	GGTTGTGGGTCTTACGCCTCATTCT
>sinensis_213830_contig9160_p698_TA	CTCCATGTCCTCTGCCTGAGAAGGT
>sinensis_213830_contig915_p495_GC	TTGCATCTACAAGCTTGCCTTCTGG
>sinensis_213830_contig915_p416_GA	TCTTCCCCACCGGTTCAGACTACAA
>sinensis_213830_contig915_p322_CT	GCGAAGAAAAGACGGTCCCCAGGTT
>sinensis_213830_contig9149_p240_A-	AAAAAAAAAAAAACCCTCTAATCCC
>sinensis_213830_contig9140_p439_AT	CAAATTCCTATTATTCTCATTTTTT
>sinensis_213830_contig9140_p407_TA	TTTTTTTTTTTTTATTCTAATATTT
>sinensis_213830_contig9140_p228_TG	TGTTTTTTTGGGTTTGAGGGTGATT
>sinensis_213830_contig9140_p164_AT	AAATTGAAACCAATTTTGCTGAGCC
>sinensis_213830_contig9140_p110_AG	TGTGTTGGGAGCATGGCTGGAGCAA
>sinensis_213830_contig9135_p687_CA	TGCATGCTTCACCTTTTCAGGCCAA
>sinensis_213830_contig9135_p551_TC	CCTCTCCCAAGGTGCAATTGGGATG
>sinensis_213830_contig9131_p174_AG	GTCGCCTTTACCACCTGTTTTGCAA
>sinensis_213830_contig9108_p547_CT	CTTCTACTTCGGCGACTACGGTCAC
>sinensis_213830_contig9108_p406_TC	CACAATCGGCGATCTTGTGCCCTTC
>sinensis_213830_contig9108_p196_TA	CAGTCTCTCAACTACCCACCAAGAT
>sinensis_213830_contig9108_p112_CG	CCTCCCTAACTCCAGATCCTCTTCT
>sinensis_213830_contig9107_p669_A-	CTTCCTGACAAAAGCTAGGAAATAC
>sinensis_213830_contig9107_p493_-G	GGTCTTGCACTGCTGAGTTCTCTGG
>sinensis_213830_contig9102_p638_CA	GTTTTTTTGCCTCAAAAAATTGGCC
>sinensis_213830_contig9102_p367_AG	ATCGGCTGCCTCACCGTCGCTATCA
>sinensis_213830_contig9078_p813_-A	GAAAAAAAAAAATGTTACATTCTGC
>sinensis_213830_contig9078_p504_GA	ATCAGTGTATATGAGAAGAAATTAT
>sinensis_213830_contig9065_p1116_CT	ACTTGCTGCAATCTGCTTTGCCTTT
>sinensis_213830_contig9061_p213_-G	GAGCCACGGGGGAGGAGGAAAGATC
>sinensis_213830_contig9058_p694_AG	AAAGGCCTCGCCATGGCCGTGGTGG
>sinensis_213830_contig9050_p589_T-	CTTAATTTTTTTTGTGACTTTGTTA
>sinensis_213830_contig9050_p542_GA	TCTTAATTTTTAGGGGTGGTTACTG
>sinensis_213830_contig9050_p522_AG	CCTTAAGATGTCATCAACGATCTTA
>sinensis_213830_contig9050_p210_AG	GTGAAGGGCTCCAGCGCGACACCAC
>sinensis_213830_contig9050_p147_CG	CCGAGGCTATCACTGAACACAGCAC
>sinensis_213830_contig9050_p129_AT	CCCAATCTTTCTACCTCACCGAGGC
>sinensis_213830_contig9043_p596_AT	GTTGGCGAGGCCAAACGTGAAGTTG
>sinensis_213830_contig9043_p574_TC	CTTCAACAATCATGAGCAAGCTGTT
>sinensis_213830_contig9043_p548_TC	CGTGATCAAGCATGCCGCGTTGTTC	Dup
>sinensis_213830_contig9043_p487_GT	AGCCAGCTCAGAGATTCCTAGACGA
>sinensis_213830_contig9043_p1088_GT	GTTTGTCCTTGCGGCCACTGAGAAC
>sinensis_213830_contig9041_p599_TC	TAATAAGAAATGTGCTCTCAATAAA
>sinensis_213830_contig9041_p579_CG	GCTTTCTGGCTTCTTGTATCTAATA
>sinensis_213830_contig9041_p558_AG	AGTTACTTTTAAACTATAAGTGCTT
>sinensis_213830_contig9041_p48_G-	TATCACATTACTGAAGTTATATTTG
>sinensis_213830_contig9041_p374_CG	GTTCCTATGGCACCCACCATGCGGC
>sinensis_213830_contig9041_p324_TA	CGGCCCATCCCCTCCAAGTACTGGC
>sinensis_213830_contig9041_p300_CA	GTACCCCGTCACCAGTTACCCTGCC
>sinensis_213830_contig9041_p172_GA	TTATCCGCCACAGAGCTACCCGCCA
>sinensis_213830_contig9033_p756_AC	ACTAATCAACACAGTGACCGTCCTA
>sinensis_213830_contig9033_p593_TC	TTCTAGACGAACTGTTTAAAGCAGC
>sinensis_213830_contig9033_p563_AG	CGGTTCATGCACATCCAACTCTCTC
>sinensis_213830_contig9031_p554_GA	GCATCAAAAACCGGAAGATGTGATC
>sinensis_213830_contig9031_p503_GA	TGAGATACAAAAGCCAACAGTGGAA
>sinensis_213830_contig9031_p336_GC	GGACTTAAGCTCGTTCCTGGTGGAT
>sinensis_213830_contig9012_p636_AG	GTCGGGCTGCGGACACTTTGGATAA
>sinensis_213830_contig9012_p584_GA	AGAGTAGGGTCAGGCCGCCGGGGTC
>sinensis_213830_contig9011_p937_CT	TTTTGGGCATGTCTAATCACCAAAT
>sinensis_213830_contig9011_p770_AG	AAGCAAACATCCAGTTATTTTTCTT
>sinensis_213830_contig9011_p630_AG	CGAATGTTAAAAATGCTTTTGAGAT
>sinensis_213830_contig9011_p451_TC	TGACAGCATCTCTCGCTGGCTCGAT	Dup
>sinensis_213830_contig9011_p430_TA	CATTACCAGGCGTACCACTTTTGAC	Dup
>sinensis_213830_contig9011_p358_CT	CGGCCAGGAGCGCTTCCGCGCCGTC
>sinensis_213830_contig9007_p981_TC	CGGAGCCAGTTGTTGCACAGGTCAC
>sinensis_213830_contig9007_p962_GT	TCGGTCACTGGTGGATGTACGGAGC
>sinensis_213830_contig9007_p941_AG	CCACAGGAAATTATCCAGGATTCGG
>sinensis_213830_contig9007_p900_CT	GATGTAAATTCCCGGAAAGCTTGTA
>sinensis_213830_contig9007_p860_TC	CCCTGAAGCTGCTATGAACAATGAC
>sinensis_213830_contig9007_p778_CA	ATGAAGATGATTCTGAGTTCAGCCA
>sinensis_213830_contig9007_p727_GA	ATGGTTCTGTTAGTTCTTTCAAGTA
>sinensis_213830_contig9007_p1121_TG	ATGACGAAAATTTGAAGCAGATTCC
>sinensis_213830_contig9007_p1064_GA	TGGGTTTCATGAGCCAGCTAATTGT
>sinensis_213830_contig8990_p679_CA	ATGTAATCAAAACTCCATATTTTGG
>sinensis_213830_contig8990_p619_TG	CCAACGTTAGCGTCCGTGCAACAGG
>sinensis_213830_contig8990_p579_AG	AAGATGAGTAACAGCAGTGAAGCAG
>sinensis_213830_contig8973_p625_CT	AGCCGCCGAGAGCACCCTCACTGCT
>sinensis_213830_contig8973_p516_CG	GCCTCATTCCTTCCGCTTCTTCTGG
>sinensis_213830_contig8973_p1088_AT	TCTTTTTTCTTTACTCCTTTTTTTT
>sinensis_213830_contig897_p819_CT	GTGATTAGCTGACGCTTATATCCAT
>sinensis_213830_contig8969_p750_CT	GACGATAAAAGTCGTCCAGTTATAC
>sinensis_213830_contig8969_p663_TC	AAAAATGATGTTTCTGTTGTGAAGG
>sinensis_213830_contig8969_p496_AT	CTACAATTGCAGACATGGGCAAGAA
>sinensis_213830_contig8967_p696_CA	AATGCCAGTTCCCAGCAGTAATTAT
>sinensis_213830_contig8962_p954_GC	ATAGTGGTATGGGCAGACCGAATCC
>sinensis_213830_contig8962_p936_AG	ACATGAACGATCATTCTTATAGTGG
>sinensis_213830_contig8962_p922_AG	GTGGGTTGCTGTACACATGAACGAT
>sinensis_213830_contig8962_p852_CT	AGTGCTGCTTCACAGAATATTCAAA
>sinensis_213830_contig8962_p808_CT	TTATAAGAAGTACTGTGTAAAGCAG
>sinensis_213830_contig8962_p747_TC	TTTTGACAGCTGTCAGAAAACGAAC
>sinensis_213830_contig8962_p673_AG	TACACAAGCAACAGGCAATGAAAAA
>sinensis_213830_contig8962_p563_AG	AAATGGTGGGGTAGCAGAAGTTCTG
>sinensis_213830_contig8962_p435_GA	AAGGAAGCAAAAGCAGTCCAGTCGG
>sinensis_213830_contig8962_p398_GA	TTACATGGAGTTGCCTCCCCTCCTA
>sinensis_213830_contig8962_p369_AG	TTCAACCCCTAAACAATGAAACATC
>sinensis_213830_contig8960_p588_TC	TCACAAGTGTTTTTCTCATTTGTCA
>sinensis_213830_contig8960_p488_TC	TAAAATGGGTTATACGGACTATATA
>sinensis_213830_contig8960_p461_GA	TTTGACCACACCGAAGGAAACAAAA
>sinensis_213830_contig8960_p428_TG	TATTTTTAACCCTTTTAGTCCTCTT
>sinensis_213830_contig8956_p954_AG	CTTCGGTTTGGCAACATTAACAGTA
>sinensis_213830_contig8956_p932_TA	AAATGGCAACAGTCTGGCCCTTCTT
>sinensis_213830_contig8956_p897_AG	TTCGGCAGCAGCAAGGCCAACTGCA
>sinensis_213830_contig8956_p876_TC	AGCCCCTGATACTCTTGCCCCTTCG
>sinensis_213830_contig8956_p742_TG	ACCATTGGTCATTTCAGCAATCACC
>sinensis_213830_contig8956_p682_AG	TTCAAATGCTGAAATCATGGCCTGG
>sinensis_213830_contig8956_p519_AT	TTTTTCAACAACAGAAGGAAGATCA
>sinensis_213830_contig8956_p419_CA	TGCTTTCTCCCGCAAGCATGAGGTC
>sinensis_213830_contig8956_p1455_TC	TTCTTCAATCACTAGTGGCTTCCCC
>sinensis_213830_contig8956_p1314_AG	CCCTCCAGCTTCATGACCAAAAATG
>sinensis_213830_contig8956_p129_TA	AAAAAGAAGTACTGTAAGAAATAGG
>sinensis_213830_contig8956_p1239_TC	CTCTCCTGTGAATACAGGAAGAACA
>sinensis_213830_contig8956_p1172_GT	CAGTATTGATCCGGAGGAGGTCACA
>sinensis_213830_contig8956_p1053_GA	AACACAACCGACGTGGGTAACAGTG
>sinensis_213830_contig8954_p518_CT	TGAAAACCTTTTCCATTACTTTTTG
>sinensis_213830_contig8953_p565_GC	CTCAATTCCACGGCCACCTCCTGAT
>sinensis_213830_contig8953_p526_GA	TACCCAGTTTTTGCCACCATCAACA
>sinensis_213830_contig8953_p500_TC	CCAGTCTTCTGGTATCTGGAGGCTT
>sinensis_213830_contig8953_p486_TA	CAATATATGGAATACCAGTCTTCTG
>sinensis_213830_contig8953_p457_GA	TGCCCATTTATCGCTGCTCATGTGA
>sinensis_213830_contig8953_p352_GA	GATGGTTTCCACGCTTTCAGGTTGG
>sinensis_213830_contig8953_p250_CT	TCTTTATTTTTGCTTCTATTATGTT
>sinensis_213830_contig8953_p216_TA	ACTTATTACAGTTTGTCAAGAAACT
>sinensis_213830_contig895_p577_GA	AGGAATGGGTTTGATGGAGTTCTAC
>sinensis_213830_contig895_p531_AG	GCATCTTCAGACAAATGGATCTGAT
>sinensis_213830_contig895_p510_CT	TGGAACCATAATCCAGTATAGGCAT
>sinensis_213830_contig895_p459_TG	TAAACCACCCTTTTCTACCATTGCC
>sinensis_213830_contig895_p184_GA	GCTGTCTTTGACGTTGCACTCAAGT
>sinensis_213830_contig895_p166_CG	GTTCACCGTCGACTACGCGCTGTCT
>sinensis_213830_contig895_p109_AC	GCTTTGAGGATTAAGCGTCGCGTTA
>sinensis_213830_contig8948_p715_TC	ACTGAAGATTGATAACTTATATATG
>sinensis_213830_contig8948_p681_CT	CTAAGAAGTGATCGCTGATACATCG
>sinensis_213830_contig8948_p663_AG	CTGAGGGAGCTAAGAAAGCTAAGAA
>sinensis_213830_contig8948_p56_GA	AGAGAAGAGAAGGGAAAATGGTGTC	Dup
>sinensis_213830_contig8948_p531_AC	AGACTCTTTCTGACCAGTTTGAGGC
>sinensis_213830_contig8948_p489_AC	TGGAGAGTATCCACAAGTCAAAGGC
>sinensis_213830_contig8948_p386_AC	TGCTCCGCAAATACCGTGAGTCGAA
>sinensis_213830_contig8948_p35_CG	GATCGCGAGAGACAGAGGGGGAGAG
>sinensis_213830_contig8948_p278_GC	CCAAGAGGAAGGGCCGTCACTCTGG
>sinensis_213830_contig8948_p246_CT	CTCCCGTTCTCGCGCTCGCAGAATG
>sinensis_213830_contig8941_p640_-G	TATGGAGAATGGTGGTGTTCCACAG
>sinensis_213830_contig8935_p619_AG	ATGAATGTGAATATTTATTTTGTCT
>sinensis_213830_contig8935_p586_TA	AATTAATGACTTTACAAAAGAAGGA
>sinensis_213830_contig8935_p521_GA	TCTCTTTTGCTGGTCGGAAGGAAGA
>sinensis_213830_contig893_p192_TC	CTGGCACAGGAATGATGATGATGAG
>sinensis_213830_contig8925_p685_GA	TAACTTTTGTACGGTTTCTTGATCT
>sinensis_213830_contig8925_p658_CG	AGTGCCAGCAATCTCAAATGAATCA
>sinensis_213830_contig8925_p568_TC	TGCTGGAGCACCTTGTTCTGAAGCT
>sinensis_213830_contig8925_p554_CT	GCTACACCCTCGCCTGCTGGAGCAC
>sinensis_213830_contig8925_p382_TA	AAGGCAAGATAATTTGCACCATAAG
>sinensis_213830_contig8925_p266_AT	TAGAACTAAATAACACAAGACAAAA
>sinensis_213830_contig8909_p509_TG	GTGAACACAGCCTTAGTGTGAGTAA
>sinensis_213830_contig8907_p849_CG	GCATTCCAATGGCCCATCTGCTTTG
>sinensis_213830_contig8889_p1062_AG	GTGGGGATTGGAAAAGCTGGAAGGC
>sinensis_213830_contig8889_p1042_AG	TTAGAGTTTTTGATTGGACGGTGGG
>sinensis_213830_contig8881_p323_CT	CATCGTTGAGCCCCCTGGCATCGGG
>sinensis_213830_contig8879_p419_TC	GATGAGGAAACCTGAGGAGATTACA	Dup
>sinensis_213830_contig8871_p396_TC	AGGGTTCAAGCATTTGGAGGAGAGC
>sinensis_213830_contig8871_p325_GA	CCCCAGCTTAAGGCTATCTGCTTGA
>sinensis_213830_contig8867_p764_TG	CTGTTCGACTTTTCTTAATGAAATG
>sinensis_213830_contig8867_p248_GC	TGAGAGCTATGAGGATTTCACTGCA
>sinensis_213830_contig8862_p644_T-	CAGACGATACTTTGTTGATCGGAAG
>sinensis_213830_contig8861_p583_T-	TAAAAGACTTTTTGCTTGATCGAGA
>sinensis_213830_contig886_p430_CT	TGCTAGGGGTTTCGAAGTGATTGAC
>sinensis_213830_contig8851_p401_GA	GAAGGAGGAGAAGGGTTCGAGGCAG
>sinensis_213830_contig8849_p93_CT	ACATCATAGTAACACAAGATCTCTT
>sinensis_213830_contig8849_p445_GA	GGCTTCATACCTGTCATTGCTCAAG
>sinensis_213830_contig8849_p422_CT	AAAACTCAAGGTCACTGGCAGTTGG
>sinensis_213830_contig8849_p409_CT	GCTCTTTCAGTACAAAACTCAAGGT
>sinensis_213830_contig8849_p325_GC	AAGAGCCTCCAAGAAGCTCTTTCAA
>sinensis_213830_contig8849_p128_CA	TAGCAGTGTATACCCAGGGAGATAA
>sinensis_213830_contig8822_p361_CT	GCCGTTGTTTTGCCGCTTATTTGTT
>sinensis_213830_contig8822_p347_TC	AACCATGTGGAGTTGCCGTTGTTTT
>sinensis_213830_contig8822_p276_GA	GGTGAAGATGTCGTTGATAATCATC
>sinensis_213830_contig8822_p167_TC	TCGTGAGGATTATCTCGAGTGCCTC
>sinensis_213830_contig8819_p636_AT	GTTGTTGTTGGAAGTGAGGTTGAAT
>sinensis_213830_contig8819_p552_GA	CCTAGCTTCGATGCGGTCGTAGTGT
>sinensis_213830_contig8819_p501_GC	ATAAAATGGAGTGAGAGGAACAGAT
>sinensis_213830_contig8819_p396_AC	AACTCCGGCATTATTCTCTTTATTA
>sinensis_213830_contig8819_p198_AC	TGATCATCAACAATGATGATCAATT
>sinensis_213830_contig8819_p130_AC	TAAACTCAAAAAAGGAAAAAAAAAA
>sinensis_213830_contig881_p246_CT	CCGCGTTTACACCGCCAGCGCCGAC
>sinensis_213830_contig8809_p356_AG	TCGATCTGTGCCAATATCAAATCTA
>sinensis_213830_contig8809_p326_AG	GTATGGTGCAATATTCCATAGACTT
>sinensis_213830_contig8804_p565_TA	TTTTCAAGATCTTGTCTTTGTACTG
>sinensis_213830_contig8804_p547_GC	CCATAAGTCTTGGAAACTTTTTCAA
>sinensis_213830_contig8804_p427_GT	TCAACATCTTGTGCAAGATTCTCAT
>sinensis_213830_contig8804_p398_TA	CCTTGTCAAAGCTAACCCCATAACT
>sinensis_213830_contig8804_p323_CA	GTCCCTTGCCAGCAGCATTAGCTTT
>sinensis_213830_contig8804_p292_TG	TTGCAGTCGACCTCCCTCAAAACAG
>sinensis_213830_contig8804_p251_CT	CAAGTACTCAAACAAAGGCCCTGGT
>sinensis_213830_contig8804_p135_CA	AGGCACAAAAGACGTTATACTTATA
>sinensis_213830_contig8804_p109_TC	ATAGCTGGGATCTGTGAACTGGTAC
>sinensis_213830_contig8796_p593_GT	CTATGCTGCACGGGAGAATGTCATG
>sinensis_213830_contig8781_p589_CG	TTTTTCCACATGCGGCAATTGAAAT
>sinensis_213830_contig8781_p455_TC	AGTCTTCCATGATAAGCAAATTATG
>sinensis_213830_contig8781_p411_AG	AATGATGCATACAAAAATGCCAAGA
>sinensis_213830_contig8770_p704_AT	CGTCTCGTGGACACGATGAGGTGTC
>sinensis_213830_contig8770_p671_GA	GCTATACAAGTCGGCCAGGGATGAA
>sinensis_213830_contig8770_p261_AG	GCAGCTGCCAATAAAGCATTGGAGA
>sinensis_213830_contig8766_p906_CT	GCATCATGGAGCCCATGTCACTGGT
>sinensis_213830_contig8766_p820_TA	AGCTGAAGAAGCTGCTTTGGCCTAT
>sinensis_213830_contig8766_p1359_T-	CTTTTTTTTTTTTAAGAGAGTCTAA
>sinensis_213830_contig8755_p509_CT	CTTTGATCTTCTCCTAGAATCAAGA
>sinensis_213830_contig8755_p467_AG	AATTATGCCAAAAGATAGAAGTTGC
>sinensis_213830_contig8755_p368_CT	TCTAGCTAGCTCCAGCCACATATAT
>sinensis_213830_contig8755_p329_GA	AGAACAAAACCAGAAGCAAGGACAT
>sinensis_213830_contig8755_p308_TA	ATAAGGCTTTGATGAACCAACAGAA
>sinensis_213830_contig8755_p162_-A	TACAACAAAAAACAGATCAACAATC
>sinensis_213830_contig8743_p830_GA	ACAATTTTGTTGGGCATTGTCTTGA	Dup
>sinensis_213830_contig8743_p766_GT	GAAACTTGGCTCGCAATTGGACATC
>sinensis_213830_contig8739_p789_AC	CCGTGAATTGATAGGTCCTGCAATG
>sinensis_213830_contig8739_p70_GA	TTACACAAATCAGAGTCTCTCATTT
>sinensis_213830_contig8739_p593_AG	TCGCGGATATCCATTCAGTCTTCGT
>sinensis_213830_contig8739_p472_AC	AGACCCATCTGGAAAAGAAATTAAT
>sinensis_213830_contig8739_p1098_GA	AAAACTTGGTAAGGTTGATGAATAC
>sinensis_213830_contig8737_p228_GA	TCTCCTGCATCAGAGCCTCATCCTC
>sinensis_213830_contig8735_p470_TG	TGCAAAGTTTGTTGTTGGGCTTGGT
>sinensis_213830_contig8735_p380_GA	AGAGGAACAGCCGCTTCAGGTAGCA
>sinensis_213830_contig8734_p895_AG	CTTGCAACGAGAAGCTTGCATGTTT
>sinensis_213830_contig8734_p830_TC	TGCTTCCCCCAATGATTATGATACC
>sinensis_213830_contig8734_p390_GA	TGGAATTTGTCAGAATTATTGCCAA
>sinensis_213830_contig8734_p1421_GA	TTTGGAAGTAACGAGTGATGGGAAG
>sinensis_213830_contig8733_p388_AG	GATTATCCTTTCAAGCCCCCAAAGG
>sinensis_213830_contig8729_p742_AG	TAATGTCTGGAGATAGTGAATATTG
>sinensis_213830_contig8729_p661_CA	GAGGGACAGTAGCGCATTTGAGAAC
>sinensis_213830_contig8729_p555_AG	ACATATCCTAGAACTTCAGATACAG
>sinensis_213830_contig8729_p373_CT	TTCAAGAAAGAACTGAGGTCACTGA
>sinensis_213830_contig8726_p57_TA	TCCTACGGTGATTATTCATAATCAA
>sinensis_213830_contig8726_p338_CT	TAGTGGTCTGTGCTTGGATTTGGAT
>sinensis_213830_contig8726_p279_GT	TCAGTGGTCACAGTCATCCAAATGT
>sinensis_213830_contig8720_p94_AG	CAGCGATCCGCCATTCATCGCCGAT
>sinensis_213830_contig8720_p377_AG	GCGAAGCAGTCAACGGCAGAGAGTG
>sinensis_213830_contig8720_p294_TC	GGAGGGCCCGCTTGCCAATAACTAT
>sinensis_213830_contig8720_p225_AG	AGCCAAAGAAGAACGCCGCAAGGAA
>sinensis_213830_contig8720_p204_CA	GAAGAAAGAAGCCGCCAAGAAAGCC	Dup
>sinensis_213830_contig8718_p403_TC	CATGCAAGATTGTTTGGAGGAGCTG
>sinensis_213830_contig8718_p381_AG	TGAAGCCTAGAGAGGTGGATGCCAT
>sinensis_213830_contig8718_p155_GT	GCCTCTAGACATGGCCCCTCTAAAA
>sinensis_213830_contig8714_p992_TC	AGGGGCAATTCCTATGCCGATGCAA
>sinensis_213830_contig8714_p974_GA	AATGACGCCTCCGCCGCCAGGGGCA
>sinensis_213830_contig8714_p902_CT	GAGATTGAACATCAGTGGTCTCGAG
>sinensis_213830_contig8714_p871_CT	CCGTAATAGAGACTCAAAGGCAAGA
>sinensis_213830_contig8714_p818_AG	TGTGACCGCGGGATCAGATTGTGGA
>sinensis_213830_contig8714_p629_GA	CGTGACCGAACCGAAGTCCGAGCGT
>sinensis_213830_contig8714_p584_TC	GTTGAGGCTGTTTCTGTTCGCATTG
>sinensis_213830_contig8714_p482_CT	AGAAGACCTTGACGCGCTGATCTCC
>sinensis_213830_contig8714_p463_GC	CAAGTACCAGCTGCCCGGAGAAGAC
>sinensis_213830_contig8714_p398_AG	AACATCAAGTTCAGTACCATGATGG
>sinensis_213830_contig8714_p337_CT	ACAACACGACAACCAACTCGCTTAC
>sinensis_213830_contig8714_p211_CT	CCCTGATTCCGGCGACTCCTCGCCA
>sinensis_213830_contig8714_p1049_CA	ACGGCAGGTGACCGCTGGCACTTAT
>sinensis_213830_contig8713_p274_CT	GATAGTGAAAGACCTTCAAAATAAG
>sinensis_213830_contig8713_p221_GA	AATCCTTCAATCGATCCCGATTTTC
>sinensis_213830_contig8708_p95_TC	TTCCATGGACTCTGAGTCTTTTATC
>sinensis_213830_contig8708_p170_TC	GGTGAAGTGTCTTAGCGAATCTGAC
>sinensis_213830_contig8702_p494_CG	GTTTTGAGTTCTCCATCTGGCGGCT
>sinensis_213830_contig8702_p361_CT	CTTTTCGTGCGACTTGTGAGTTCTT
>sinensis_213830_contig8702_p344_TA	TTTGAGGGGTTTTTCCTCTTTTCGT
>sinensis_213830_contig8702_p289_GA	TAATCGACTCTCGAAGATTTTGATA
>sinensis_213830_contig8702_p193_TC	GATCAATAATCGTTTTTTACCGTAC
>sinensis_213830_contig8702_p101_CG	AGAAACCCTAACCCTCGCTCTTCGA
>sinensis_213830_contig8700_p71_AG	CAAACCCTAACAAAAAATGGCGACA
>sinensis_213830_contig8700_p535_AT	GAGCGGGAATGCAAGGAAGCGAAAC
>sinensis_213830_contig8700_p457_CG	GGCAGACCCACGCCGGTGCGAGCCC
>sinensis_213830_contig8700_p406_TC	CAAGAAGGAGATTAAGGACATTCTC
>sinensis_213830_contig8698_p1631_CT	TACTAAGTTATTCAGTAATTCCTTT
>sinensis_213830_contig8698_p1584_CT	TAGTAGTTTATTCAGTATTGGTCCA
>sinensis_213830_contig8693_p353_AG	CTTGAAGAAGTGACTAAATTACAAA
>sinensis_213830_contig869_p935_CT	AGCCAACCACTCCATGTGTTCAATG
>sinensis_213830_contig869_p780_AG	AGGTTAAAATTTAGTGCACCAATCA
>sinensis_213830_contig8684_p342_TC	TTATCCTTACACTGGTGTCGATGGT
>sinensis_213830_contig8682_p971_CT	CTTAGTATTTTCCGTTTGGTCATGT
>sinensis_213830_contig8678_p515_AG	TGCTTTAAGAACACGTATAGTTGTC
>sinensis_213830_contig8667_p982_GA	TGCAATGAAATCGCACATTCGGCAC
>sinensis_213830_contig8667_p914_CT	CCATCATTGCTCCCGATTTTAAGAA
>sinensis_213830_contig8667_p789_GA	ATTCAAGGATGAGGAAATGGTCGAA
>sinensis_213830_contig8667_p554_GT	GGATGCATTGGAGAAAGTTGAAAAA
>sinensis_213830_contig8667_p161_TC	GCTGTGTAGTAGTCAAGTGATACTG
>sinensis_213830_contig8664_p310_GA	TGCGGTTGGTGGGCGTGATGGTAGA
>sinensis_213830_contig8664_p184_GA	TAGGAGGAACCTGGGTTACTTGTCT
>sinensis_213830_contig8664_p108_TC	CAGCTCTCATTTTAGCTTCCGCAGT
>sinensis_213830_contig8663_p397_AT	TCAGTTGGGATCACAAGCCCAAAAA
>sinensis_213830_contig8663_p294_CG	CTTTTTGAAAAGCGTTCCTAGCTTC
>sinensis_213830_contig8663_p213_AG	GAAAAGAGGGCCAGCTGCAAGAATC
>sinensis_213830_contig8662_p81_AG	TGCCACCAAATCAAACCAGCACCGC
>sinensis_213830_contig8662_p518_CT	CCCGCACTTGCTCATATGAACTAAA
>sinensis_213830_contig8662_p431_AT	ACTACCTTTTAGAATATCTGTTGTT
>sinensis_213830_contig8662_p399_AG	GAGTTAAGACTGAAATATTTAATGA
>sinensis_213830_contig8662_p207_TC	TCATTTGAGACCTGCTGAATATAAG
>sinensis_213830_contig8661_p989_TG	TGATGGGTTCTCTCATGATGATGCT
>sinensis_213830_contig8661_p939_CT	GATCTCAAAACCCTAATGAGTGCCG
>sinensis_213830_contig8661_p731_CT	GATGTCCTTAAACATCACAACAACA
>sinensis_213830_contig8661_p626_TC	CAAATCATCATGTAGCAGCACAAGG
>sinensis_213830_contig8661_p530_CT	GCTACTCGTTGTCGCTGCCGTAATC
>sinensis_213830_contig8661_p453_CG	CTGAATCTTCTACCAACCAAAACAT
>sinensis_213830_contig8661_p1332_CT	TAGGATTAAAGCCGGTGTTTATCGG
>sinensis_213830_contig8661_p1091_TG	CAAGAACATGACTGACACTGACATG
>sinensis_213830_contig8655_p193_CA	AATATGATCTATCTTATAGATGCAC
>sinensis_213830_contig8655_p144_AG	TAACACTACATAAACAAGGGGAAAC
>sinensis_213830_contig8649_p1153_CA	ATTTACATTGACCGGCAGCTCCAGA
>sinensis_213830_contig8648_p760_AG	CTTTCGACTACTACTTTCTCAATGT
>sinensis_213830_contig8648_p681_GA	ACAAAGTATGTTGCCAAATGGAGAT
>sinensis_213830_contig8648_p600_GA	GCAGACATTTCCGGATGAAGTTGAA
>sinensis_213830_contig8648_p564_TA	CAAGAGTTTACGTAAGCATCTTTTG
>sinensis_213830_contig8648_p440_TC	TTCAAGTGCCCATGGAAGTGCTTAA
>sinensis_213830_contig8648_p408_GA	CAACATGGTTAAGTTGTCTGAGAAG
>sinensis_213830_contig8648_p366_GA	CCCTCTCCTACAGAGACTCAATTCT
>sinensis_213830_contig8648_p137_TC	AATTACAGTTTCTTGATACGAGAGA
>sinensis_213830_contig8645_p869_CT	CAACCACACCAACGGACTCAGTCTT
>sinensis_213830_contig8645_p1232_CT	TTTCGAGTTTTGCCCTACTACTGCT
>sinensis_213830_contig8645_p1076_GA	GCCTGACACCACGCGCAAGACGCCT
>sinensis_213830_contig8634_p909_GA	ATAATCAGTTCAGTTTCAACTACAT
>sinensis_213830_contig8634_p854_GA	GAGGTCCAAAGTGTGCCCAAATGGA
>sinensis_213830_contig8634_p830_GA	TCGCCGGAGATCGCGTGCGATAAGG
>sinensis_213830_contig8634_p752_AC	AATGACCTATTAAATATGGATACGT
>sinensis_213830_contig8626_p760_AG	TCTTCTGGCACCAGTGGGGTATCTG
>sinensis_213830_contig8626_p743_TC	ATGGAAGCATTATTTGCTCTTCTGG
>sinensis_213830_contig8626_p513_AG	ATCTTCTTCCCCAGTGGCTGCATTA
>sinensis_213830_contig8626_p413_CA	GTTGAGACATGCCAACTAGTTGATC
>sinensis_213830_contig8626_p199_TC	GATTCCATTGGATAAAATATAATTG
>sinensis_213830_contig862_p973_GA	TTGGTAGGTGTTGGTAGGCATAGTT
>sinensis_213830_contig862_p745_CA	GCTTCTCAACCACTGACAATACCAT
>sinensis_213830_contig862_p261_GA	ATCATCTGGAACGAAAAAGGGTGAG
>sinensis_213830_contig862_p1043_AG	TCGGTGGTTTTGAATTGTAAAATAA
>sinensis_213830_contig8613_p706_TC	AAAGAAAAACTTTGCCCAGACCCCA
>sinensis_213830_contig8613_p397_TA	TTCCATAATTCCTGAAGTTGATGTT
>sinensis_213830_contig8613_p315_TC	GGGATTCCGGTTTCATCCTACGGAC
>sinensis_213830_contig8613_p268_AG	ATGGAGAAGATCAATTTTATGAAGA
>sinensis_213830_contig861_p338_TG	TTGAAAATGTGTTTGTACGCATTCA
>sinensis_213830_contig8607_p904_CT	TCGTGCAGTAAGCGGTGTACTGCCA
>sinensis_213830_contig8607_p711_GA	CATCAGTCTGTCGTCCTTTGGACCT	Dup
>sinensis_213830_contig8607_p371_AG	TAAGGTGATTTTACTCTGCAATCAT
>sinensis_213830_contig8607_p1493_AC	GATTGTACCTCTATATCCTACAGAT
>sinensis_213830_contig8607_p1199_TG	TGTGTTGATGCCTAAGTCTGCTATG
>sinensis_213830_contig8602_p444_AT	GTTTCAGTTTGCACCATACAATATG
>sinensis_213830_contig8598_p74_TA	CGCCAATTTCACTGTTTGTGGAAAC
>sinensis_213830_contig8598_p645_TA	TGAAATAGTTTCTTTTTGTAGGATT
>sinensis_213830_contig8598_p591_GC	AATGAAGCATTTGAATTTGGAGCAA
>sinensis_213830_contig8598_p264_TG	AGCTAAAGCGGGTTTTTTATCTGGA
>sinensis_213830_contig8598_p227_CT	TGGCTGCCTCAGCTACCGTTCTTCT
>sinensis_213830_contig8598_p162_TA	ATCTTCTCTGTCTTCTTCATCTTCT
>sinensis_213830_contig8598_p129_AC	TGGGTGTAATAAAAAACACACACAT
>sinensis_213830_contig8595_p483_CT	CAAGTTTGCTGACTGGAGCTGGGAA
>sinensis_213830_contig8595_p1317_AC	ATTTCACTCAAGAATGATAGCAGAA
>sinensis_213830_contig8595_p1081_CT	TGTGAACCATGCCGTCGTTGCTGTT
>sinensis_213830_contig8587_p792_AC	GAGGACGGCCGCACCCTGGCCGATT
>sinensis_213830_contig8586_p997_TC	ATAATTTGTCCTTCTTCTTGTTGTT
>sinensis_213830_contig8586_p772_CT	GAAGCCTTATATCACTGATAATTTT
>sinensis_213830_contig8586_p355_AG	TCGTCGTCGACAAGATCGGCCAACT
>sinensis_213830_contig8586_p170_TC	CTCCACCTCCGCTCACTTCCTCCCA
>sinensis_213830_contig8586_p157_TA	CCACTCTCCATCTCTCCACCTCCGC	Dup
>sinensis_213830_contig8585_p689_CG	TACCTATTCTAGCTATTCTGAAGAA
>sinensis_213830_contig8585_p664_TC	TCTTTTAGATTTTGTTATGGCTTAT
>sinensis_213830_contig8585_p581_TC	AGAGGGTCTTTATGAAGGGTTGGAT
>sinensis_213830_contig8585_p143_AG	GATGCGAATTCTAATGGTGGGTCTC
>sinensis_213830_contig8585_p101_TC	ACGTTCACGAAGTTGTTTAGTCGGT
>sinensis_213830_contig8575_p504_GA	CTTTTATGCATAGATTAAATATGCT
>sinensis_213830_contig857_p822_AG	AAGCATGAAGATAAAGTTGACAGCT
>sinensis_213830_contig857_p794_AG	TGCCCATACATTACCAGTCCTGTAT
>sinensis_213830_contig857_p720_TC	CAAGCTTGTGGGTTGCTGCTGTGAT
>sinensis_213830_contig857_p668_TG	CTTCAGGACATTTCATGTGGAGGAA	Dup
>sinensis_213830_contig857_p640_CT	TGCTAATGTTAACGAAGCTCTGGGG
>sinensis_213830_contig857_p563_CG	TTTAACAGATCACCATCAAAAGTTC
>sinensis_213830_contig857_p523_GA	CATGCTTGCTCAGTTTTTTTGGGTA
>sinensis_213830_contig8569_p435_TC	TATCCTGATGATTTGCTTGCACCTG
>sinensis_213830_contig8569_p419_TC	TGGTTTCAAGGATACTTATCCTGAT
>sinensis_213830_contig8569_p404_CA	CAAATCAAAACGCGGTGGTTTCAAG
>sinensis_213830_contig8569_p1617_TC	TCTGCTGCAGCATGTTCTTGTGGAA
>sinensis_213830_contig8569_p1404_AC	CACAACAGGTGCACGCTGTGTTGCA
>sinensis_213830_contig8555_p647_TA	GCTTGACCCGCATGCCATTTCTCCA
>sinensis_213830_contig8555_p577_TG	TTGTTCTTCTCATAATCAGATCCCC
>sinensis_213830_contig8555_p534_GA	TTGATGCTCCTCGTTGCCAGCTGGA
>sinensis_213830_contig8555_p506_AG	GTGTATCATCATAACGATCATTCGA
>sinensis_213830_contig8555_p489_GA	TCCCTCCTCTTCGTCAGGTGTATCA
>sinensis_213830_contig8555_p300_CT	CATTGAGAATCCCCTGGTTCCATCA
>sinensis_213830_contig8555_p164_CT	CAACCCCTGTCACGGCAAGAACATT
>sinensis_213830_contig8555_p125_GA	CTTCATGAGCTAGTTGAAATCACAA	Dup
>sinensis_213830_contig8552_p489_GA	CTGGTTGCCGAAGCCGGTAACTTCA
>sinensis_213830_contig8552_p471_GT	AGAATCTGCAGTGAGGGGCTGGTTG
>sinensis_213830_contig8552_p285_AG	CTCGAGTTCAAAAGAAGGGTTAGTT
>sinensis_213830_contig8552_p231_AG	TGCTACGAAGTCAGTGGACGCAAAA
>sinensis_213830_contig8552_p155_GC	CGGCCCGAGTGAGCAAGTCCAAGTT
>sinensis_213830_contig8550_p481_TC	CAGGTATGGAAGTGATTCTGAGCCT
>sinensis_213830_contig8547_p704_AG	GTAAAACTCATGATCAAATCAGTGG
>sinensis_213830_contig8547_p668_TG	TATTTCCCCTTTTTTTCTTGTTTCT
>sinensis_213830_contig8547_p632_CT	TTGGTCACCCACCTTTTATCCCAAT
>sinensis_213830_contig8547_p497_GA	GTCAAGAATCTTGAAATTCAAAATT
>sinensis_213830_contig8537_p888_AG	CCTTCGCCGGCAACCACTCAAGCTT
>sinensis_213830_contig8537_p1365_CT	TAAATTCTTTTTCGAGTTAGTCTTG
>sinensis_213830_contig8537_p1333_GA	GATATAGTGTTCGGATGCTTGTGGC
>sinensis_213830_contig853_p531_TA	AGGGACATACCTTGGAGCTGAGAAT
>sinensis_213830_contig853_p482_CT	AATTTGTTTCAGCGATGAGGACAAA
>sinensis_213830_contig853_p371_AG	GTGGAAAGTTCAACGTCGAGGCTGA
>sinensis_213830_contig853_p285_TC	CAAGCCTTTCTTTGGAGGAGACAAT	Dup
>sinensis_213830_contig8526_p940_CT	GGGTGTATTATACGGATGTGGTGAT
>sinensis_213830_contig8526_p598_AC	TCTACATCGGCCAGGACCAACATTA
>sinensis_213830_contig8526_p1558_CT	TGCTGTCATGCTCCTCTGTCTCGGT
>sinensis_213830_contig8526_p1519_G-	CTAGAGAAAATGGAGTTGCATTATT
>sinensis_213830_contig8526_p1413_AG	AGGTCTTGCTGTAAAGACCACTAAT
>sinensis_213830_contig8519_p965_GA	TGACAAAATCACGACCTAGTAGGAT
>sinensis_213830_contig8519_p717_GA	CCCTGGAGGGGGGCTGGTGGGAAGC
>sinensis_213830_contig8519_p669_GT	ACCCCCAGCAGAGTGTGGCTTTGTC
>sinensis_213830_contig8519_p617_CT	CTGATATGTTTTCTCTCAGGAAGCT
>sinensis_213830_contig8519_p588_TC	CAGAGTTATTAATGGTGCCCCTGAA
>sinensis_213830_contig8514_p426_CT	TGCCTCGTGAAGCCTTCTTCTCCAT
>sinensis_213830_contig8514_p283_AC	TGACAATGTTACAGACTTGAGTAAG
>sinensis_213830_contig8512_p552_A-	ACTTGGTGGCAAATTCTCAAGAAAC
>sinensis_213830_contig8508_p731_GA	AGTAGTCTGCTTGGATGTTTTGATA
>sinensis_213830_contig8508_p611_CT	GGTTGCTGAAGCCAGGAAGAAGGCA
>sinensis_213830_contig8508_p593_TC	CGATATTTCGGCTGCAATGGTTGCT
>sinensis_213830_contig8508_p1054_GA	TTCAGATTTTACGTTATTGCACTTT
>sinensis_213830_contig8506_p229_GA	GAAAGGAGTTACGCAAATGTGAGGG
>sinensis_213830_contig8502_p430_CT	CAGCTTAAAGTCCGTTATGATGATG
>sinensis_213830_contig8500_p904_GA	CAAGAAGGGCCAGCCAGAGGGTGCG	Dup
>sinensis_213830_contig8500_p366_AC	GAGAGCTTTACAAACTTTCCATTTG
>sinensis_213830_contig85_p427_TC	CGCTTTCTTCAATAATTCACCTTCT
>sinensis_213830_contig85_p413_TC	TCAGCAACTGCGTGCGCTTTCTTCA
>sinensis_213830_contig85_p327_AG	GAGCATGACCCAAGTCCAGCTTCAG
>sinensis_213830_contig8498_p534_CT	CTTAAACTTAAGCGAGGTAATGAGG
>sinensis_213830_contig8498_p427_AG	ATTCATCTCTTTAACTCTAACAGGG
>sinensis_213830_contig8493_p933_CG	CCCTCTGAGATGCTTTTCAGGTGCC
>sinensis_213830_contig8493_p806_AT	GTTTGATTTTGAAGTGAACACCTGC
>sinensis_213830_contig8493_p581_TG	CCACCGGGTACATCTGGAAATCCTT
>sinensis_213830_contig8493_p557_GA	AACAGCAAAGACGTTGATAAGGGCC
>sinensis_213830_contig8493_p368_TC	TAAGATATCTCTTCGGGAGATAGCA
>sinensis_213830_contig8493_p337_GT	AATCGGTAATTCGTCGTGTTTCAAG
>sinensis_213830_contig8493_p173_GC	CGACCCCATGCTGTCCCCTGATGGA
>sinensis_213830_contig8493_p146_AG	TCAAACTTCGCTATCCCTTGTGACT
>sinensis_213830_contig849_p571_GA	ATGCTCCATGCCGAGACCAACTCCA
>sinensis_213830_contig849_p270_AT	ACTTATCTATCAACGGCTTCTCTGG
>sinensis_213830_contig8488_p86_AG	GGAATCGAAACGAAACGTTTTTTTT
>sinensis_213830_contig8488_p450_AC	ATGTTGAGGACAAGGAGAAAGGGAT
>sinensis_213830_contig8488_p319_GA	CTGTACTACCACGACCGTTGCCGTC
>sinensis_213830_contig8487_p968_TG	GCAAGCCGGTGCTCGTGTAATTGTT
>sinensis_213830_contig8487_p79_CT	CTCTTCCTTCTTCCTTTTAGATCTA
>sinensis_213830_contig8487_p752_TC	CAAGAGATTGTATCAGATGCAAGAA
>sinensis_213830_contig8487_p60_GT	AGAGAGAGTAGAGTGCCCTCTCTTC
>sinensis_213830_contig8487_p329_CA	CCTCATCGAGACCCTCACCGCTCTC	Dup
>sinensis_213830_contig8487_p311_CG	GACCATCCAGACCGCCGTCCTCATC
>sinensis_213830_contig8487_p263_CT	CCCTTCACAGCCCTTCAAAGGAGCC
>sinensis_213830_contig8487_p1748_AC	CGGATTTGTTTCAGTTGATTGAAGA
>sinensis_213830_contig8487_p1689_GC	AGGTTTAAATTTGGTAGTAGTGTGT
>sinensis_213830_contig8487_p1447_GA	GCACCTCGATGAGAAGGTTGCTGCT
>sinensis_213830_contig8487_p1320_GA	ATGTGCCACTGGGCACCCCAGCTTT
>sinensis_213830_contig8487_p1253_CG	GTGGGTCTTCCCCGAGACCAACTCA
>sinensis_213830_contig8487_p1179_GA	AATGAAATTGATGTGCTCGGTCTTG
>sinensis_213830_contig8484_p182_AG	AGAACTTGGAGTACCAGTGGGTTTC
>sinensis_213830_contig8484_p140_GA	GATGACAAATGAGGTTGGGAAGGCA
>sinensis_213830_contig8481_p851_AG	AATCGGCGATTTATGGGGGTTTGAG
>sinensis_213830_contig8481_p758_TA	GCTTGGTCTGCCTCCTTCCACTACT
>sinensis_213830_contig8481_p663_AG	TCTTCGCCTCCGATTGAGGTGGTGG
>sinensis_213830_contig8481_p590_TC	CTCCGATCCCGATGCGGCGGTTCTC
>sinensis_213830_contig8481_p524_GC	GCCGGAGTTGGAGTTGCCGGAGGTG
>sinensis_213830_contig8481_p504_CT	GTCAGGGATGACCCGGCCGAGCCGG
>sinensis_213830_contig8481_p431_-T	CTAGTTCTTTTTATTAATATCATTG
>sinensis_213830_contig8481_p397_TC	TCTCTTTTCTCTTGCAACAAAGCAA
>sinensis_213830_contig8481_p1100_TG	TACGGATACGACTTCGATGAATGTA
>sinensis_213830_contig8481_p1066_A-	TAAAAGGAAAAAAGAAGTTTCCGGT
>sinensis_213830_contig8481_p1033_CT	AGACCTAGCCTGCAGAATGAAAATT
>sinensis_213830_contig8480_p664_TA	TGTACATCCACTTGTAGGATCCTAA
>sinensis_213830_contig8480_p512_AC	CCAGTCAATCCGAGAAGAATGTGAG
>sinensis_213830_contig8480_p482_CT	TGGAGAACGATACCTCTCATCCGTT
>sinensis_213830_contig8478_p617_AT	ATGGATTTAAGCACATCATGACGAA
>sinensis_213830_contig8478_p510_AG	ACTGAAGAGAGCATTGGATGCTTTG
>sinensis_213830_contig8478_p473_TC	AATACATTCCTCTGGCTGAGGAAGG
>sinensis_213830_contig8478_p44_CG	TCTGTGGCCTTTCAGGAGAACGCTC
>sinensis_213830_contig8478_p436_TG	ATCTCCAGGTGGTTATATCCAAGAC
>sinensis_213830_contig8478_p392_TC	TTGAGCAGTGGATGGATTTTTCTGC
>sinensis_213830_contig8478_p350_GA	ACAATCAACTATGTGGTTCTTCTCT
>sinensis_213830_contig8477_p258_CG	GCATCTTTGAGCCAGAAGCAGCATG
>sinensis_213830_contig8477_p1905_GA	GGACGGATCACAGAGTGGTGATGTC
>sinensis_213830_contig8477_p1783_GA	TGATTTTTGGAGGGCCTGAAGTGAC
>sinensis_213830_contig8477_p1615_TA	AACTTTGACTCCTGGACACGATCCC	Dup
>sinensis_213830_contig8466_p653_AG	GGAGGCTTTTTTAGAATTAGATTAA
>sinensis_213830_contig8453_p1147_TG	ATATATATCTTGTGTAATTAGAAAT
>sinensis_213830_contig8445_p615_AG	GCTTTCAGGTTAAGCTTATTTAGTT
>sinensis_213830_contig8430_p492_TG	TGCATTATTGATTAACATAATTTGT
>sinensis_213830_contig8430_p445_GA	GTGTTGCTGGGGGATTAGGTTAAAT
>sinensis_213830_contig8430_p368_TC	ACAAGAGACCGTTGGTAGGGTGAAA
>sinensis_213830_contig8430_p311_TG	CTGTGACAATGTTTGGACATTCATC
>sinensis_213830_contig8430_p239_AG	TATGACAGAAGCACTAGAAACTCAG
>sinensis_213830_contig8430_p194_AC	TACTCCCGAGCTAGCTATCCAGGTT
>sinensis_213830_contig8427_p203_CT	GATATGGATATTCTCCAGTTGCCGG
>sinensis_213830_contig8425_p997_AG	ATTATTGAAGAGATTGGATGCTGAA
>sinensis_213830_contig8425_p1045_CT	GGCTGCATATTACGAACATAAGATG
>sinensis_213830_contig8422_p374_T-	ATTTTTTTTTTTTGTTTGTATTTTG
>sinensis_213830_contig8419_p385_AT	GGGATCCTAAAAATGTCATATGTGA
>sinensis_213830_contig8419_p253_TA	TGGTGCTGCTCCTCCAGACTTGCTT
>sinensis_213830_contig8419_p172_CA	AGGCGATGCGATCTCCAAGTCTGAC
>sinensis_213830_contig8419_p125_AC	GAGAGTGAGTGTAGCCACTATGCTC
>sinensis_213830_contig8417_p980_TC	CTGCTTGATCAGTTTCTATGGGGAA
>sinensis_213830_contig8417_p940_AG	GAGGATCTTGAGACTGCAAAGAAGG
>sinensis_213830_contig8417_p909_CT	GTGGGATGGGCGCTGGGATATGTTC
>sinensis_213830_contig8417_p840_GA	TTACTTGTTTACGCCGGCTGGTGAT	Dup
>sinensis_213830_contig8417_p810_CT	AGGGGAAAGGTTCGATTTGACTGTT
>sinensis_213830_contig8417_p795_CT	GTGGAATCTGACCAAAGGGGAAAGG
>sinensis_213830_contig8416_p470_TA	CAAGATCCCTGTTATTGATATATGC
>sinensis_213830_contig8416_p341_GT	TAAAGAAATCATGAGGATCAACCAT
>sinensis_213830_contig8410_p474_TC	CAAAGCTCAGGTTTCTGAAGTCAAG	Dup
>sinensis_213830_contig8410_p384_AG	TAGCCTGAACAAAGAGTTTGGGTCT
>sinensis_213830_contig8396_p312_CT	CGTGCGCAAGCTCGCTAACGCTCGT
>sinensis_213830_contig8391_p545_GA	GCAACTGTCGTAGAGGAGGGAAAGT
>sinensis_213830_contig8391_p500_GA	GGCCATCACGAAGACATCTCTGAAT
>sinensis_213830_contig8391_p444_-A	AAAAAAAAAAAATTGCAGAAAGAAA
>sinensis_213830_contig8387_p458_CT	AGCAAACAGAGCCAAATCCAGGCCA
>sinensis_213830_contig8387_p1108_A-	TCCCAAGAAGAAAGGTTGACGCGTT
>sinensis_213830_contig8385_p774_TC	CCTGAAATCTGGTGATAAGATAACT
>sinensis_213830_contig8385_p662_TC	AGCTTGTGCTTCTAATGTTGATTTT
>sinensis_213830_contig8385_p644_TC	TCGCATTGAATATATTGAAGCTTGT
>sinensis_213830_contig8385_p589_CT	CGAAGAACCATCCTGGGAGATTAGG
>sinensis_213830_contig8385_p536_CA	ATTTCTGTCAGTCTGGAATTTCTGA
>sinensis_213830_contig8385_p516_TC	AGAGTCTTCTGCTGATCCTGATTTC
>sinensis_213830_contig8385_p455_TA	GGATCTCCTTCCTGGTCATCCCGTT
>sinensis_213830_contig8385_p1527_G-	TGCATTTTAAAAGTGATAAAGTGGC
>sinensis_213830_contig8385_p1442_GA	TCTCGGGCTCTCGGCTTCCCTTTTA
>sinensis_213830_contig8385_p1368_CT	TTAGTAGTTACACCTACGTGGAGAG
>sinensis_213830_contig8385_p1089_TC	AACTGATGAACCTGATAAAGCCTCA
>sinensis_213830_contig8385_p1027_TA	CCAGAACCATCTTCGTCGAGGGGTA
>sinensis_213830_contig8385_p1006_AT	AAAACAGTTGACAATTCGGGGCCAG
>sinensis_213830_contig8382_p606_CT	TGCTAGTGTATACAAAGGGGAAGCT
>sinensis_213830_contig8382_p456_AG	CGAAGTTGCTAAAGCTGTTTTGGAG
>sinensis_213830_contig8377_p358_GC	TGCTCAATCTGGGGGTTTTAGCCCC
>sinensis_213830_contig8377_p332_CT	CGGGGTAAACCACTGACCCAGGAAG
>sinensis_213830_contig8374_p434_CA	TTTACGAAGAAGCAGAAACATTCGG
>sinensis_213830_contig8368_p65_T-	GAGATTGGGTTTTAACACCTTTTTT
>sinensis_213830_contig8360_p415_CA	CAAAAAGCACGCCGCGAAAGTGATC
>sinensis_213830_contig8337_p495_GT	TTTGGCTCACGGGAATATTTTCCAA
>sinensis_213830_contig8331_p722_CT	AAGGAGTCCACTCTTCACTTGGTCC
>sinensis_213830_contig8331_p410_GT	GGAATCCCTCCTGATCAGCAGAGAC
>sinensis_213830_contig8331_p1423_TC	TACATCTTGTCCTTCGCCTGCGTGG
>sinensis_213830_contig8329_p437_CT	ATGCGCGATGCGCGACACGACCTTC
>sinensis_213830_contig8329_p332_AG	CACGTACCCAGCAGGGGCCTTCCTA
>sinensis_213830_contig8329_p185_TC	TCGCACAGACTTTACGTCACACGTG
>sinensis_213830_contig8322_p927_TC	TTTTCTGAGGGATACATCTTTCAAC
>sinensis_213830_contig8322_p864_AC	AGCCCTTTTAGTAGATGGACTTGGA
>sinensis_213830_contig8322_p841_AT	ATTGGTGCCGGTACCAATGTAGGAG
>sinensis_213830_contig8322_p819_CT	GATTCACAGGGACGACTTGGTCATT
>sinensis_213830_contig8322_p640_AG	GACGAATCCTACAAAGAGCTGGAAA
>sinensis_213830_contig8322_p618_GA	ATTGGTTGTATCGTTACGCGGTGAC
>sinensis_213830_contig8322_p576_TC	GTTATCAACTGGTGCATACAAGCTT
>sinensis_213830_contig8322_p432_TG	AAGAGAGCTTCCTTCAGTTGATGAT
>sinensis_213830_contig8322_p333_TA	TCAGTTGAAGGCTCCGGAATTACTG
>sinensis_213830_contig8318_p613_CG	CCAAATGCTCCTCAAGCATGTTACA
>sinensis_213830_contig8318_p380_CT	ACACATTGTTGCCGCTGCCAGAAAT
>sinensis_213830_contig8318_p318_CA	ATGGCATCTAATCGGGGTCATGGTG
>sinensis_213830_contig8316_p774_AC	CTCAGAATTGCCAGTTGTGGTCGAA
>sinensis_213830_contig8316_p733_CT	AGGGCTACTCCACTGTCGAATACTG
>sinensis_213830_contig8316_p621_GA	TATTGTGCTCAGGCAAAATACTACA
>sinensis_213830_contig8314_p591_AG	ATCTATCTTGGCATTTTTGCTGGTT
>sinensis_213830_contig8314_p395_AG	CCATTCAGGGTTAATTCAAGGTTCA
>sinensis_213830_contig8314_p232_GC	TCTTTTTCTCGCGGACAAAGATCCC
>sinensis_213830_contig8314_p175_TC	CGACAATGTCTTTGACAAGTTTAAA
>sinensis_213830_contig8314_p136_CG	AATGCCGCTCAACTTGTCGGACGCA
>sinensis_213830_contig8306_p866_CT	CAAGTTCCATTCCGTGGTCTCCTTT
>sinensis_213830_contig8306_p776_CA	GAAAAATCCTCTCAATTATACCCAG
>sinensis_213830_contig8306_p728_AG	AGTACGTGACTCAAAGAAAGATATT
>sinensis_213830_contig8306_p1115_AG	AAGCAGAAATGCAGGAGAAATGCTT
>sinensis_213830_contig8306_p1061_CT	GTTGGAGAATGCCTGCAGTGAGCAA
>sinensis_213830_contig8302_p807_TG	AGGACAAGCAGCTGCCACTGCTGCA
>sinensis_213830_contig8302_p726_GA	GCATGCAAGTACGGTTCGCCGTGAT
>sinensis_213830_contig8302_p624_GA	TCACAAGTTCAGGGTGAAGAGGAAC
>sinensis_213830_contig8302_p492_CA	AACGACACTACTCGGATTAAGCTCC
>sinensis_213830_contig8302_p476_AT	TAGTCATAATCCAGATAACGACACT
>sinensis_213830_contig8302_p284_AG	GGAGCTGTTCGTAGCGGCTGAAGGG
>sinensis_213830_contig8302_p269_GA	GTACCAGCACCAGAAGGAGCTGTTC
>sinensis_213830_contig8302_p248_CT	CACGTTTCGTCACCCGTTTAGGTAC
>sinensis_213830_contig8292_p594_TC	TCTTGTTAAACTTTTGGGTTGCTGC
>sinensis_213830_contig8292_p483_AT	AGTAATAGGGCAAGGTGAGATAGCT
>sinensis_213830_contig8292_p339_GA	AGGCAATAATAAGTGCAAAAAAGGG
>sinensis_213830_contig8292_p309_CT	GAACCTAAAGGTCGATGTAGAGCTT
>sinensis_213830_contig8292_p211_AC	ACTCTAGCTGGAATGGCCGCCTTGG
>sinensis_213830_contig8292_p195_GA	TCTCGCCCTATCGGCTACTCTAGCT
>sinensis_213830_contig8291_p83_TA	AAGAAGACCTGCTAGGTGTTATCGC
>sinensis_213830_contig8291_p798_CT	TACTGTGTCAAGCACTTGTTGCAAT
>sinensis_213830_contig8291_p215_AG	CCCTTTCTGTGTACACTTGGTGTCT
>sinensis_213830_contig8291_p101_AC	TTATCGCCAGATAAAAAATAAGCCG
>sinensis_213830_contig8290_p1395_GC	TGATGCAAATCAGGTAATCATGTTT
>sinensis_213830_contig8284_p490_AG	TCAGTTTCCTGGAATTGATGTGGTC
>sinensis_213830_contig8274_p551_AG	ATATAGTGAAGAAGGCAACTGATCG
>sinensis_213830_contig8274_p418_AT	GACATCTTTGGCAGGGAGGCCTTGA
>sinensis_213830_contig8269_p831_CG	GTTTGCTAGGTTCTACGTTTCATGC
>sinensis_213830_contig8269_p763_GA	GCTGACAGCTTGGCATGTATACTCT
>sinensis_213830_contig8269_p745_AG	TGCTGATAGAATAGCTCAGCTGACA
>sinensis_213830_contig8269_p657_GC	AATGTATGAATCGGCAGCATAATAG
>sinensis_213830_contig8269_p635_TC	CCTTTTTTGCCTTGTGGAAAGAAAT
>sinensis_213830_contig8269_p595_TC	AGGTCTTTTCCTTGTGTTGCTATTA
>sinensis_213830_contig8269_p566_CT	ATAATGTTGTTCCTGAGGGATTTGA
>sinensis_213830_contig8266_p529_TC	ATTCAAAGTTTATTGGGAGAGCCTA
>sinensis_213830_contig8266_p489_TG	GTGGTCTTCAGCTTATGATTGCAGA
>sinensis_213830_contig8266_p365_AG	AACTTTCTTTGCATTTTCCTCTGGA
>sinensis_213830_contig8266_p310_TC	GATTGGCACAATTGAGGGTGGAAAG
>sinensis_213830_contig8264_p655_TC	AAGATCAAGCCGTACGATCCCCCCT
>sinensis_213830_contig8263_p956_TG	TGCTTTTATTGCTGGACTAACAGCT
>sinensis_213830_contig8263_p317_TC	CGGCACGTTCCATACCGAACAAGCC
>sinensis_213830_contig8263_p245_GT	GGCGGCGTCTCAGCCGGCAGTTTTC
>sinensis_213830_contig8263_p216_TA	GCCCACTCTCGATATTATGGGTCGT
>sinensis_213830_contig8263_p186_AT	TACAGATTATCAACGTCGGCGGCGC
>sinensis_213830_contig8250_p823_GA	TGGCACATATTTGCAAGTTGCTACT
>sinensis_213830_contig8246_p640_TG	CATTAAAGTGCCTTTCATGACTAGC	Dup
>sinensis_213830_contig8244_p822_GC	TTGATCAGACCAGTAAGGTTGATCC
>sinensis_213830_contig8244_p1150_TC	AACAAATGCTTGTAGCGAACCCCCT
>sinensis_213830_contig8244_p1130_TC	TGGTATAGAGAATCTGCTTCAACAA
>sinensis_213830_contig8243_p326_GC	AATGTTTCCTCAGTTATCGAAAGTT
>sinensis_213830_contig8243_p1292_TC	CTGCTTTTGCACTAAGTAATAATTC
>sinensis_213830_contig8243_p1172_GC	GGCAATGCTGTAGATGTTGTGGAAT
>sinensis_213830_contig8243_p1050_GA	AACCCTCTGGGAGATTTGCATTGAA
>sinensis_213830_contig8241_p775_CT	AGAATCTCCTCGCCGATTCCGTTGT
>sinensis_213830_contig8241_p715_AG	ATAATACAAAGCATGAAGGATTTGG
>sinensis_213830_contig8241_p679_AG	AGGCAAATTCTCAGCCTTGTCAGTG
>sinensis_213830_contig8241_p437_TC	CTCCGGCTCTCCTAGGTATCTCAAT
>sinensis_213830_contig8229_p907_AT	GGCAAAAGCAAAACGACGAAGACGG
>sinensis_213830_contig8228_p562_AG	CCCCAAGTTTCAAGTCCCACCCCTT
>sinensis_213830_contig8228_p454_CG	GATCGACAAGAACATTGGCCAGATC
>sinensis_213830_contig8228_p233_TG	AGTATGGAAGGATCCAGACATGTCA
>sinensis_213830_contig8228_p124_GA	TTCAGTCAATGAGCATTATTGGGTT
>sinensis_213830_contig8219_p1334_CT	CTTTAATTTTTTCTATTGTTTTCAG
>sinensis_213830_contig8219_p1267_CT	TTTGCTTGCAATCTGGGCTTGACAA
>sinensis_213830_contig8219_p1175_CT	GCAGCAGATTTTCTCAGTAAAAGGA
>sinensis_213830_contig8219_p1133_CT	TCAGCCGGCATTCTGGTGTACATGG
>sinensis_213830_contig8219_p1091_CT	AGCCCAGGTGCTCTGATTGTTGAAG
>sinensis_213830_contig8217_p841_AG	CATTTTCTGTATACAAGAGTACCAT
>sinensis_213830_contig8217_p673_GC	ATTGGATCAATAGTACTGGCTTTAA
>sinensis_213830_contig8217_p627_AG	GACAGCCCTATCAATGCTGCTGCGT
>sinensis_213830_contig8217_p44_CT	AGAAACCATGGTCGCCCCTCAGGAT
>sinensis_213830_contig8217_p397_GA	ATGTCAGGGACCGTAATGAAAAATG	Dup
>sinensis_213830_contig8217_p269_CT	CATGGACTTTTGCGAGGTTTGCCCA
>sinensis_213830_contig8217_p226_GA	ATGAGGAACTGAGGAAGATTCGTGA	Dup
>sinensis_213830_contig8215_p594_GA	TCATCACTTTGAGCTTCTTGAAAGA
>sinensis_213830_contig8215_p543_CT	CATTCCCGTAGCCTCCTTGTGGACG
>sinensis_213830_contig8215_p460_CG	GATGAGCAACCTCCGGCGGCAGTGA
>sinensis_213830_contig8215_p333_TC	TACATTGCCTAATACCATACCCTCA
>sinensis_213830_contig8214_p528_GC	GGCAATAGTGCTGCTAAAGTGCCAG
>sinensis_213830_contig8214_p48_TG	CCAGCTTCGCTCTCTCACTCTCTCT
>sinensis_213830_contig8214_p461_GC	GACCTTGAACGCGAAAATCAGCCAA
>sinensis_213830_contig8214_p302_TA	TTTCATTGCCGGTTTTCTTGTAGGA
>sinensis_213830_contig8214_p212_GA	TGTTCAGAGGAAGAGCAACCAACTG
>sinensis_213830_contig8214_p199_GT	CGCCGAAGCTGAGTGTTCAGAGGAA
>sinensis_213830_contig8214_p161_GC	TGAGTTGTCATCGGCAAAATCTGCT
>sinensis_213830_contig8204_p429_CT	ACATTAGGTTCTCACATCGTATCGG
>sinensis_213830_contig8204_p1846_TC	ACTGATACCGTTTAAGAATTTTGGT
>sinensis_213830_contig8204_p1809_AG	GAGTAATATTACATCTTGAGCAAGG
>sinensis_213830_contig8204_p1618_AG	AGCTCTACCTTCAGCATTAGCCATG
>sinensis_213830_contig8201_p834_CT	TAATCTACTTCACCCTCGCCGGTCT
>sinensis_213830_contig8201_p638_GA	AATCCGAGTACAGCACCATCTATTC
>sinensis_213830_contig8201_p597_AC	TCTAATCAAACAAGTCTTCACCTTC
>sinensis_213830_contig8201_p572_TC	AGATCACGTGCGTTCTCCAGTCCGA
>sinensis_213830_contig8201_p182_GT	GAGAGAGAGGCAGAGGCGCCGCACA
>sinensis_213830_contig8201_p1711_GA	TTCAACTTTGATGTATGTCTGTGAA
>sinensis_213830_contig8201_p1663_GT	TACTCATATTGGGTCGTTTTTGTCT
>sinensis_213830_contig8201_p1467_CT	CTGGAGAATTGGCCACGCTGGCATT
>sinensis_213830_contig8201_p1407_GC	TGGTGGTCTATGGACTTGAGACTAT
>sinensis_213830_contig8200_p283_GT	TACTAAGTTCCTGGCCATTGTGTAT
>sinensis_213830_contig8198_p135_TC	ATTTTGCCCCGATCAGATACCCCCG
>sinensis_213830_contig8197_p418_GC	GACTTTCACGGAGGAGGAGGAGGAG
>sinensis_213830_contig8197_p382_AT	GTTTTAGAGGAGAAAAAACAAAGCA
>sinensis_213830_contig8197_p346_AC	AACCGAAGAAAAATCAACTCTTTCA
>sinensis_213830_contig8197_p255_AG	AACAAAACTTCAACCCTCTTCGCTC
>sinensis_213830_contig8196_p675_TC	ATGAGTCTAGGTTTTGCGGTTTCAC
>sinensis_213830_contig8196_p346_GA	TAATCCGTTTGCGTCTCTAATGCCG
>sinensis_213830_contig8196_p310_CT	TCCAGGCGGCTACCCGCCGGCTCCG
>sinensis_213830_contig8196_p281_GC	GGCGGGCCTTCTGCGGCTCCTGCTT
>sinensis_213830_contig8196_p268_TC	CGCACCCTCTTATGGCGGGCCTTCT
>sinensis_213830_contig8196_p184_GC	GCCGACGGCTCAGCCCTACTCTGCT
>sinensis_213830_contig8181_p585_TC	TCTTGATCATTTTCAATACGCCATG
>sinensis_213830_contig8181_p548_GA	AGTCCAAAAATGGGGACCGCCCTGT
>sinensis_213830_contig8181_p524_AG	TTCTCTTGAATCATTTAAAGTCAGA
>sinensis_213830_contig8181_p468_GT	CCTCCATCCCTCGCGTGTGAAATCC
>sinensis_213830_contig8181_p408_CT	CAGCTCTGCTTCCTATGGCACAACG
>sinensis_213830_contig8181_p365_GA	CTCTTCCCACAAGCAAAATCGTCAG
>sinensis_213830_contig8173_p1503_CA	GAAGTGACACCTCGATCGGTGGGGG
>sinensis_213830_contig8173_p1243_GA	GTAATCGGGTGAGTCAAGGACTTAC
>sinensis_213830_contig8173_p1082_GA	CAACCCTGCTGCGTTGCTTGCTTTA
>sinensis_213830_contig8167_p626_GT	CATTATTTTCTCGTACCTCTCTTCC
>sinensis_213830_contig8167_p565_GA	TTATTCAAAGTGGGCTGCGATATAG
>sinensis_213830_contig8167_p524_CT	TTGCATGGACTCCGGAGTCCTAAAC
>sinensis_213830_contig8165_p972_AC	TGACTATGTTCCACCGAAACTTGTT
>sinensis_213830_contig8165_p1003_GA	TTTATTACTGACGCGGGAGGGCACA
>sinensis_213830_contig8164_p707_AT	CAGTCGAAGCACAGGCCAAGTTACA
>sinensis_213830_contig8164_p611_TC	GGGCCAACATGATGACCCACGCTTG
>sinensis_213830_contig8164_p442_TC	CCACACCAAGGATTTGGAAAATCAC
>sinensis_213830_contig8164_p407_CT	CCTCAGAAGAAACGTCAACAATGAC
>sinensis_213830_contig8164_p326_AG	AGATTCTACATGAAAGACCATTGTT
>sinensis_213830_contig8160_p474_GC	ATCCGTGGCTTTGCAGCAAAGCCCC
>sinensis_213830_contig8160_p278_TA	AAAACGGCCTCTTGCCCAGGGCACT
>sinensis_213830_contig8160_p198_CT	AACTGCCATAAGCACCACCATTCAA
>sinensis_213830_contig816_p1057_GA	CATCATAGGACCGGTGAAGCAGGTG
>sinensis_213830_contig8152_p772_AC	CCATCTTAACCCATCCGGTCGTTTT
>sinensis_213830_contig8152_p604_TC	TGAGTATTACAATGAGAATGGTGCT
>sinensis_213830_contig8152_p509_CA	GTTCTTGCCACCCAGCTTGGTGCTA
>sinensis_213830_contig8152_p1310_CT	TACTTGTTCTTTCGTCTGCCTGTCA
>sinensis_213830_contig8150_p417_GA	GCCTAAGCCTTAGACCTATCTTGAA
>sinensis_213830_contig8150_p199_TG	TTCTCCACAACGTGCCCCACGTTCA
>sinensis_213830_contig8147_p554_CT	TTTTAAGCCTACCGGAATTGAGTGG
>sinensis_213830_contig8147_p524_TG	GCAGTTTGGTTCTAACAAGAAATCA
>sinensis_213830_contig8147_p155_TC	CTCTTCCACCACTCACCTTCTTCCC
>sinensis_213830_contig8146_p987_TA	AGCACACATACTTAATGACCCTAGC
>sinensis_213830_contig8146_p878_CT	CATGAATATGCCCGTCGTGCAGAAT
>sinensis_213830_contig8146_p646_GA	GCTGCGCCAACCGACTCTGGAGGTT
>sinensis_213830_contig8146_p244_TA	AATAAATAAATATATATTTTTTAAA
>sinensis_213830_contig8145_p557_AG	AAGAGGCTTCTCACGCTTTGTGAAT
>sinensis_213830_contig8145_p307_GA	TGTAAAGTTGCAGATAGTGATTGGC
>sinensis_213830_contig8142_p886_GT	CTTAGTGTTAGTGTTATACGGTGAA
>sinensis_213830_contig8142_p865_TC	TCTCAGAACCGTTGGATCTGCCTTA
>sinensis_213830_contig8142_p847_CT	GGGTGCTGGAGCCAACGCTCTCAGA
>sinensis_213830_contig8142_p787_CT	GGGAACTGCTGACTGCTTCAACAAG
>sinensis_213830_contig814_p239_GA	CTTCAGGAATTTGCAATATTATACA
>sinensis_213830_contig814_p199_CT	AACTCTGCTTGACAATTCTTGATTA
>sinensis_213830_contig814_p185_TC	AGTTGATCAAGATCAACTCTGCTTG
>sinensis_213830_contig8135_p695_TC	GGACTCCAAGACTTCAGCAGTTAAG
>sinensis_213830_contig8133_p914_CT	AAGCTCACTTTTCTGATTGCGGCTC
>sinensis_213830_contig8133_p1083_T-	TGTTTTTCTTGTTTGTCTTGGTGAT
>sinensis_213830_contig8133_p1041_CT	AAATAGAATAATCTACGCCCTGGTC
>sinensis_213830_contig8111_p536_TC	AAAATCCTTCTATTAATTCTTTCAA
>sinensis_213830_contig8111_p491_AG	CAATTGAGTGAGAGTGATAAACTTG
>sinensis_213830_contig8111_p426_GA	TGCTCAGGAAACGAATGTTCCAGCA
>sinensis_213830_contig8111_p236_CG	CAGGTGATAAAGCCCCTATTCAATC
>sinensis_213830_contig8110_p909_TC	ATTTCTTTGTCCTGTTAGTTATATG
>sinensis_213830_contig8110_p858_CT	TGCTTTGGAGGGCTGTTTAATATAT
>sinensis_213830_contig8110_p810_AG	CATGATGCTGGGATCTTTTTTCGAG
>sinensis_213830_contig8110_p739_AT	CGTCTTGGAGTCACTTCTAAGCTTA
>sinensis_213830_contig8106_p507_AG	CAAATGCTTCCAATTAAAAATAAAG
>sinensis_213830_contig8106_p479_AG	TTTGAAGATCGAACTGCTGAGAGCT
>sinensis_213830_contig8106_p439_GA	GCTTTGAGTGATGTTCCGTTCAAAG
>sinensis_213830_contig8102_p596_TC	CAAGACATTCAATATCAAGAACGAC
>sinensis_213830_contig8102_p122_AT	TCCTCCTTTTATATATAAATATAAT
>sinensis_213830_contig8087_p942_TC	TGTGGTAGTGTGTGGCAAGAGAAGC
>sinensis_213830_contig8087_p843_GA	GCATGCTATACAGTTGCCCAGGGCA
>sinensis_213830_contig8087_p678_AG	TGTGTGAGGGTGAACCAAGCCTCCT
>sinensis_213830_contig8087_p657_TC	TTCATCCAAGTCTTCAATGGATGTG
>sinensis_213830_contig8085_p840_GA	TGGTTAATTCCTGAATCCTTATGTA
>sinensis_213830_contig8085_p648_GA	TGGAAGAGTTTCGGACAGCTGTTGC
>sinensis_213830_contig8085_p595_TC	AGGAAAGAGTGGTCTTTCTACATTC
>sinensis_213830_contig8085_p514_TC	GCAAGCCTCTACTCAGACATGAAGC
>sinensis_213830_contig8085_p246_GC	GAATTCTTCCCTGTTTAACACACCA
>sinensis_213830_contig8085_p148_-T	GGTTTTCTACTTCAACATTCGCCTT
>sinensis_213830_contig8082_p674_GA	GGGAAAGCAATTGGAGGACGGTCGC	Dup
>sinensis_213830_contig8082_p467_CT	TCGCACTTTGAGCGACTACAACATC	Dup
>sinensis_213830_contig8082_p446_GA	GGGAAAGCAATTGGAGGACGGTCGC	Dup
>sinensis_213830_contig8082_p238_CT	TCGCACTTTGAGCGACTACAACATC
>sinensis_213830_contig8082_p217_GA	GGGAAAGCAATTGGAGGACGGTCGC
>sinensis_213830_contig8069_p498_TC	ATTGCTAGCTAGTCTGTGTACCTTT	Dup
>sinensis_213830_contig8069_p385_TC	AGTCCCTGGTAATGAGAGATCAGCC	Dup
>sinensis_213830_contig8069_p349_CT	GGCTCTCACTAACGGGCGCGCGCTT
>sinensis_213830_contig8069_p246_CT	GAGATCGAGCTACGTACAAGATTGT
>sinensis_213830_contig8069_p233_GA	GAGAGAATTGGAGGAGATCGAGCTA	Dup
>sinensis_213830_contig805_p379_TC	AGCCACTTCTTCTGGTCCTTGTAAG
>sinensis_213830_contig805_p263_AC	ACTTGAATCATGATGTACGGCATTC
>sinensis_213830_contig805_p242_AT	TTGCACATGAAAATTTTTTGCACTT
>sinensis_213830_contig805_p116_AT	ATGTTTGAGTAAACAAATGATGGTT
>sinensis_213830_contig8037_p500_AT	TTCTATACGACTAGAGGACGAAAAT
>sinensis_213830_contig8037_p418_TA	GGAAAATATCAATTGGTAGGCTCCC
>sinensis_213830_contig8031_p72_GA	TTTCGAGGAATCGCTCTGTTCAATT
>sinensis_213830_contig8031_p388_AT	AATTATAATAAAACAAGTTGAAGGT
>sinensis_213830_contig8030_p780_A-	TTAAGTGGTAAAAGTATGATGGTAG
>sinensis_213830_contig8030_p676_GC	TGTTAGCCTTTCGGATCAATTAAGT
>sinensis_213830_contig8030_p67_CT	CCGTGTCATCAGCAGCCATGTCAAG
>sinensis_213830_contig8030_p652_TC	TGTCTGTAGTCTTGGATTCCTTTGT
>sinensis_213830_contig8030_p613_GC	TTAGATGCAAGAGTTATTTCCCAAT	Dup
>sinensis_213830_contig8030_p541_CT	TTCTTTTCCTCACACCCATCCATAA
>sinensis_213830_contig8030_p48_CA	GGCTTTTGTGATCAACTCTCCGTGT
>sinensis_213830_contig8030_p174_GA	CCACATTTTTGCGTCGTTTAATGAC
>sinensis_213830_contig8030_p141_CT	CGTTAGAGATGGCGAGCATGTATTT
>sinensis_213830_contig8029_p394_GA	TCAGAATCATCTGGGTCAATGGATC	Dup
>sinensis_213830_contig8027_p931_T-	CCCTGTGTTACTTATGGAGTTTGTA
>sinensis_213830_contig8027_p886_AG	GGGATCATGGTAATTGGCATGAGAT
>sinensis_213830_contig8027_p756_TC	TGATAGATCTGCTGTCAACAAGCTG
>sinensis_213830_contig8027_p537_TC	TCCATTGTGGAATTCTCTTGTGCTT
>sinensis_213830_contig8022_p425_CT	CCTCTCAAGACACGAATGCAAGCAT
>sinensis_213830_contig8020_p626_AT	GAACGTATTGTGATTTATGCATTTA
>sinensis_213830_contig8020_p442_CT	GCCGAGATCCCTCCAGAAGGACTCA
>sinensis_213830_contig8020_p366_TC	AATTCGTGTTCGTGTTGCACGGAAG
>sinensis_213830_contig8020_p276_GC	CAAAAAGCCATGGGGACAACTGATG
>sinensis_213830_contig8019_p325_GC	GAGAGGAGCGTCGAGAAGGAAGACA
>sinensis_213830_contig8018_p597_TC	AAGTTAATGAGATTGGGGACAACTG
>sinensis_213830_contig8018_p517_CT	AGACGAGAGATGCTGAAGTTGGGAA
>sinensis_213830_contig8018_p192_GT	AAACACTGCTCCGTCTCCCAACATC
>sinensis_213830_contig8018_p127_CT	CAGGAACCGGAACCACCTTTGAAAG
>sinensis_213830_contig8014_p513_GA	GATGAAGGTAAGGTCTCAAGCTCAA
>sinensis_213830_contig8014_p476_AG	TGGGGAGAAGCCAACAGCAATCAGT
>sinensis_213830_contig8014_p293_TC	TCTGTTTGGCCTTGGAGTGCCTGAA
>sinensis_213830_contig8012_p740_CG	CATGGCTTGAATCGATTGACTTTCA
>sinensis_213830_contig8012_p709_GA	TTCGGGGTTTTCGTCTTGGGAGATG
>sinensis_213830_contig8012_p669_CT	TTGGCGTATCAACAGAGCAATAAAA
>sinensis_213830_contig8012_p579_AG	AATCGAGCAGTTAACTTTCAATATA
>sinensis_213830_contig8012_p483_TA	CGTTCGCTACTCTGAAGTTGACACT
>sinensis_213830_contig8012_p327_AT	AATTCTGGCTACAAGGGCAAAAATT
>sinensis_213830_contig8012_p274_GA	TTGATTGTGAGCGGTTGGGAAATTG	Dup
>sinensis_213830_contig8011_p91_GA	GTTAGGTCTTTTGGTGTCTATTGTT
>sinensis_213830_contig8011_p169_TC	TGATCAGAAAAATGGTGAGGTAGCT
>sinensis_213830_contig8011_p123_TC	TCTCTTCAGAGGTGGCAGCTAGAGA
>sinensis_213830_contig8008_p73_CT	CTTTAGCTGCTGCTGAAGGCTTTTC
>sinensis_213830_contig8008_p627_GA	GAAATTGGCGTAGCAGCTGCAGCTC
>sinensis_213830_contig8008_p602_CG	CGCATGAGCTCTCGAGGAATTCCGG
>sinensis_213830_contig8008_p477_AG	ACTGATCATCAAAATTAATAAGTAT
>sinensis_213830_contig8008_p311_GA	GCTAGGAGTGCTGCTGCGATGTTGA
>sinensis_213830_contig8008_p123_GA	CTTTCTGCAGCAGCGTTAAGATCTC
>sinensis_213830_contig8002_p888_CT	GAGAATAACGCACCAGATGAAGAGA
>sinensis_213830_contig7998_p706_CT	ACTCTGTGGCTACAGCTAAATGTTT
>sinensis_213830_contig7998_p651_-T	ATCTGTCACTTTGCAAACCAGTTAA
>sinensis_213830_contig7998_p611_AG	CTTATGTTTTGCAGTGGAACTTTGT
>sinensis_213830_contig7998_p550_AG	AAGATTGAATCTATAACCTTTGCAA
>sinensis_213830_contig7998_p506_GA	TCTATGGCTGGCGGGAGTGCTTGAT
>sinensis_213830_contig7998_p446_AG	GGAAGTGACATCAGCAAGTGCCAAT
>sinensis_213830_contig7998_p356_CT	GCCGCACCAGCACCTAACTCAAGTA
>sinensis_213830_contig7994_p648_AG	TGGCTTTTGTCTATTGTCGGTAATT
>sinensis_213830_contig7994_p590_GA	GCGGGAAATTGCGTCTGGAAGGGAC
>sinensis_213830_contig7994_p331_CA	GAACAAGAAAATCTCTGCTGGTGTG
>sinensis_213830_contig7994_p125_GT	GAGCACGAATCAGCCGACAAATCAC
>sinensis_213830_contig7993_p629_AC	GCTTACTTTGCCACATGAAAATGCT
>sinensis_213830_contig7992_p95_TA	CGCCTCTATCATTTAATCATGCCTC	Dup
>sinensis_213830_contig7992_p40_AG	ATCCACAAACCAAAAACAAACCCCT
>sinensis_213830_contig7992_p206_TC	TCCTGCTCAGAGTGGTGGTAGTATG
>sinensis_213830_contig799_p854_TC	GTCCACAAGAGTTGGTGGTTCTAAG
>sinensis_213830_contig799_p817_AC	TTTAAATAGTGCATATGTAGTAAGC
>sinensis_213830_contig799_p595_GT	GATTCTTTTGTAGCAGAGGATTTCA
>sinensis_213830_contig7989_p834_AT	TATTGCTGCAAGATCTATGCTGTTT
>sinensis_213830_contig7989_p186_AC	TACAAATCCTTTATCTTCTTTCTGA
>sinensis_213830_contig7987_p687_TC	TCACTCACTTTTTTGCTCATCGCTG
>sinensis_213830_contig7987_p594_TA	GCTGATGTGGTGTATCCAAAGAACT
>sinensis_213830_contig7987_p420_GT	TTCTTATCCGGCGGCGCCACGCCCG
>sinensis_213830_contig7984_p549_TC	GCATATCTGTAGTCTGTTCTTGTTG
>sinensis_213830_contig7984_p45_TC	CTCGAAGTCTCTTTACTTCTCACAC
>sinensis_213830_contig7984_p121_AG	TTTAGGTCTTCTATAAGCAAAGTAC
>sinensis_213830_contig7983_p97_CT	CATTCCAAGCATCTTCGGTGGCCGA
>sinensis_213830_contig7983_p332_CT	GAGGGCAGGATTCTGCAGATAAGCG
>sinensis_213830_contig7983_p278_CT	TTCAAGGCTGATCTTCCAGGGCTGA
>sinensis_213830_contig7983_p174_CT	GGTTCTTGTCCTCTGCCCTTACCAA
>sinensis_213830_contig7979_p445_TC	CTACTACTAGTGTGTGGAGTGATGT
>sinensis_213830_contig7979_p241_GA	CAGGCTGCTGAGGCTGAAGGTAACT	Dup
>sinensis_213830_contig7978_p619_AG	GTTGTAAATGTGAAGCAAGAAATTA
>sinensis_213830_contig7978_p462_GA	TAATCAAGAACAGCTTCCTGAGTCA
>sinensis_213830_contig7968_p259_AC	CTTCCGCAACCGAGGCAGTATTCAG
>sinensis_213830_contig7968_p160_AG	GTGGGGCGATATACTTCTCCAGGCT
>sinensis_213830_contig7966_p888_TC	CATGCTATCTTGTAATCTTGGCAAT	Dup
>sinensis_213830_contig7966_p660_AG	GCTCATGCCAACATTGAAAATGGTA
>sinensis_213830_contig7966_p125_GA	GTTCTGTCCATCGAGAGCTTTTCTT
>sinensis_213830_contig7966_p105_GA	TGCTCAAGCAAGGGTGGTATGTTCT
>sinensis_213830_contig7965_p207_CT	GATAATCTTGATCTTCTTGAAGTTC
>sinensis_213830_contig7963_p620_CT	GGTTGTCTCGTACGAAACAGCCAAG
>sinensis_213830_contig7963_p286_TC	TGTTGGCAAATCTTGTCTTCTCTTG
>sinensis_213830_contig7961_p1225_-A	GCACTATCTCCAGTGCGTGGTCAAA
>sinensis_213830_contig7960_p632_CT	TACTGTACCAATCTATGAGGGATAT
>sinensis_213830_contig7960_p551_CT	TGCCATCCAGGCCGTTCTATCTCTT	Dup
>sinensis_213830_contig7960_p27_AG	TTTTAATCTCTCAGCAGTACCAAAT
>sinensis_213830_contig7960_p217_GA	AGATGATGCTCCGAGGGCAGTATTC
>sinensis_213830_contig796_p500_TG	TCTCCTCCCAGCTATGCAAACGGTG
>sinensis_213830_contig796_p479_AC	GGACACCAAGCTATACTCGTATCTC
>sinensis_213830_contig796_p413_CG	TCAGCCCCATCTCCCTCAGACAAGA
>sinensis_213830_contig796_p398_GA	GATCCAACAGCGGCTTCAGCCCCAT
>sinensis_213830_contig796_p370_GC	TGACTGATCCGGGCAAGGCACAGAG
>sinensis_213830_contig796_p170_AG	CCAAGGCCTTCCAGGAGTTGGAATT
>sinensis_213830_contig7959_p515_CT	ACTGATGAGACCCCTGAATTTATGC
>sinensis_213830_contig7959_p437_CG	GGGTGTTCATGGCCACTTTACAAAG
>sinensis_213830_contig7959_p412_TG	GCAACAAAGCCCTGATATTGCCCAG	Dup
>sinensis_213830_contig7959_p367_TC	TGTGGGTCTTGATGCCGATCACTGC	Dup
>sinensis_213830_contig7959_p228_TG	CTGAGAGCAAGGTTGCCTGTGAGAC
>sinensis_213830_contig7959_p195_TC	TGCGGTGCTTGATGCCTGCCTTGAG	Dup
>sinensis_213830_contig7954_p383_GT	CAACAAGGATTCGTCAACTGATAAG
>sinensis_213830_contig7954_p299_AG	AGAAACTGAGTTAGAAGCTTCCAAA
>sinensis_213830_contig7954_p165_TC	CAGGGCAAATTGTTGAAAGGGAAGT
>sinensis_213830_contig7953_p343_TG	GCAGGGCCTTTCTACATACATTAGG
>sinensis_213830_contig7952_p278_AT	AACATTCACCCGAACATTCTGAGAA
>sinensis_213830_contig7952_p224_TA	CGGTATATTTAATTGATCGATCAAA
>sinensis_213830_contig7950_p580_AG	AAGGAAGCATACAAATAGTGCTGCT
>sinensis_213830_contig7950_p559_CT	GATTGTGCCGAACTTGATATCAAGG
>sinensis_213830_contig7950_p526_AG	TGTTATGACTGTACTTTCTACTGGA
>sinensis_213830_contig7950_p442_CT	AGATGAGACTTTCATAATAGCAGCA
>sinensis_213830_contig7950_p117_GC	CTCTTTCTCTCTGGCAGATCTGTTT
>sinensis_213830_contig7943_p650_AC	CCAAGTTTGTCAATGGCGATAAAAT
>sinensis_213830_contig7932_p484_CT	CTTGGCCGATTACAACATACAGAAG
>sinensis_213830_contig7932_p463_TC	GCAGCTCGAGGATGGCCGCACCTTG
>sinensis_213830_contig7932_p109_AC	AACCTTGACCGGAAAAACTATTACT
>sinensis_213830_contig7929_p281_GA	TGGGAATTCCTCGTCATCAAAGCTT
>sinensis_213830_contig7923_p781_CT	CAAGATTAATTACTATCCGCCATGC
>sinensis_213830_contig7923_p652_TC	GAATGAGGAGTATGCAAAGTACATG
>sinensis_213830_contig7923_p607_CT	CAACTACCGCTTCTGGCCCAACAAC
>sinensis_213830_contig7923_p517_CA	AGGATACGGCACCAAGTTACAGAAA
>sinensis_213830_contig7923_p412_TG	AGTGACCTCATCTGTAAACTGCAAG
>sinensis_213830_contig7923_p396_CA	AAACCACGGGATCCCTAGTGACCTC
>sinensis_213830_contig7923_p347_TG	ACGTTCCATCGCTGAAGCCAGCCGG
>sinensis_213830_contig7923_p334_CT	AAGACAGACTCGCACGTTCCATCGC
>sinensis_213830_contig7923_p263_AG	CAGCCAGCAAGCACAACGTACCACG
>sinensis_213830_contig7923_p247_GA	AAGACCCGAAAAGGAACAGCCAGCA
>sinensis_213830_contig7923_p233_AG	CCAGCAGAGTTCATAAGACCCGAAA
>sinensis_213830_contig7923_p145_CT	AGTGGTGGGGTTCTGCTGGAAAATA
>sinensis_213830_contig7921_p616_GA	AAATTGAGGTACGCAGGATACTGTG	Dup
>sinensis_213830_contig7921_p597_CT	GAGCATTCTACCCGACTTCAAATTG
>sinensis_213830_contig7921_p552_TC	AGATTTGCTCGTTGGAGCAGATGGG	Dup
>sinensis_213830_contig7921_p375_GT	CGCTAAATATCTGACAGCATATTGG
>sinensis_213830_contig7921_p233_TA	ATCCATTGGCTCTGAAAATTGTTCA	Dup
>sinensis_213830_contig7910_p815_AC	TACTCGATTAGCACACTGATTCAGC
>sinensis_213830_contig7910_p729_TC	TGGTCTGCGAGTTGTGGTTTATGTA
>sinensis_213830_contig7910_p524_AG	TCAGGTTATTCCATGGGGGGACTTG
>sinensis_213830_contig7910_p356_TC	GCACATCATTTGTACTGGCAATCTC
>sinensis_213830_contig7910_p335_AC	GCTCGTTCCTGGAAAAATTCAGCAC
>sinensis_213830_contig7910_p227_GA	ATTAAGAGAGAGGTTGCTTATTTTG
>sinensis_213830_contig7910_p139_AG	CATCCTTACTTCAGCCGGTTGCTAA
>sinensis_213830_contig7909_p55_AG	TTCCTCTTAGGTAAAGTTTTCAATT
>sinensis_213830_contig7909_p405_TC	AGGCCAGGGGCCTAGGCTTCTCGGG	Dup
>sinensis_213830_contig7909_p387_CA	TGAGTGCATGTCCAGCCAAGGCCAG	Dup
>sinensis_213830_contig7909_p351_CT	GGTTTTCTTCAACAGGGATGATGAA
>sinensis_213830_contig7909_p299_CT	ATAATGGTCTTGCTAGAAACGTTTT
>sinensis_213830_contig7904_p537_TA	TAAGTTGGATTGTAGTTGATTCAGT
>sinensis_213830_contig7904_p292_CT	GGCTTTGGCTCGCAAATACAATCAG
>sinensis_213830_contig7904_p190_CG	GCTCGAAGATGGCCGTACCTTGGCT
>sinensis_213830_contig7903_p860_GT	CTTGAGTCTACCGTGAATTATAAGA
>sinensis_213830_contig7903_p819_GT	TATTTTGAAACCGTACATTCTAAAT
>sinensis_213830_contig7903_p720_-T	GTTTTGATGTTTATCATCAGTTGAG
>sinensis_213830_contig7903_p706_CT	TGATCATTGTTACGGTTTTGATGTT
>sinensis_213830_contig7903_p52_GT	GGATACTGCGCAGCTCAGCTCAGCT
>sinensis_213830_contig7903_p509_TA	TAATGCCATCCGTAATGACCCAAGA	Dup
>sinensis_213830_contig7903_p284_TC	GCGGGTAAGGCGTGGTGGTCGGAAG
>sinensis_213830_contig7892_p1247_CA	CTTTGCTAACTCCCTACCGTCTTTT
>sinensis_213830_contig7892_p1222_-T	AATTTTTTTTTTAAGTTTATTTTTC
>sinensis_213830_contig7892_p1033_CT	TAGGGATGATAGCGGCTTGAGAAAT
>sinensis_213830_contig7889_p421_A-	GTCTTCCCTGAAATCCTCTCCAAGA
>sinensis_213830_contig7889_p196_GA	ACTGTCAAATCCGCTCCCCAGAGCA
>sinensis_213830_contig7880_p607_CT	AAATGATGCTAACGTTGCAAGCGAT
>sinensis_213830_contig7880_p517_CT	CGGAACCGTCGCCGTTTTTGATGTT
>sinensis_213830_contig7880_p418_TG	AGAGCCGATTACTTTTCCCGACGTG
>sinensis_213830_contig7880_p361_TC	TGTGATTGCTTCTGGTTCTGCGAAA
>sinensis_213830_contig7880_p282_TC	TCAAGAAATTTCTTCGCCAAAGAAG
>sinensis_213830_contig7880_p115_CA	ACTTCTCCAAACCTCTAAAGCCAAA
>sinensis_213830_contig7865_p832_AC	CTGCATAGAGGTAGAGGAGTGGATT
>sinensis_213830_contig7865_p761_GT	AAGCTGTGAAGTGGTTGTATCAAGC
>sinensis_213830_contig7865_p736_TG	CAAGCGCAACCTTCAAATGCAGAGG
>sinensis_213830_contig7865_p580_GT	GAAAGGCGCGGCGCGCGGCTCCACG
>sinensis_213830_contig7865_p494_GC	GCGATGGTGTTAGTAAGATGGGGGA
>sinensis_213830_contig7865_p429_TC	CTCAACTGAGAGTGGCGTCGCTGGT
>sinensis_213830_contig7865_p241_TC	AGCTCTTCAATTTCCGATAACCGAG	Dup
>sinensis_213830_contig7863_p182_GA	TTTTGAAGAAGAGGAAGAGGATACA
>sinensis_213830_contig7858_p1669_AG	TGTTTTTGCCTTATCACTTTATTTG
>sinensis_213830_contig7858_p1593_CT	TGAAGAAGTCAGCTCAATTCTTTAC
>sinensis_213830_contig7858_p1272_CT	TGAGTCCCACCACGGTGAAGCAAGT
>sinensis_213830_contig7858_p1168_TC	AGCTCGGTTGAGTATATACGACCCA
>sinensis_213830_contig7858_p1098_AC	CAAGAAGGATACAGGTGACACCAGA
>sinensis_213830_contig7852_p291_-A	AAAAAAAAAAAATCTTTGTTTGTAG
>sinensis_213830_contig7850_p585_GA	TGTGTTGGATCCGTATCGAAATTTT
>sinensis_213830_contig7850_p265_TC	ACTGCCAAAACGTCAACGGTTAGTG
>sinensis_213830_contig7849_p299_CT	TGAAAACTGATACAAGTTACACGTA
>sinensis_213830_contig7849_p286_AG	TATACACAATCAATGAAAACTGATA
>sinensis_213830_contig7847_p520_GT	CGGTGTCTCTCTGGATTGGCGTTTT
>sinensis_213830_contig7847_p410_TC	ACACCAACACCATGTTTCTGAACCA
>sinensis_213830_contig7847_p270_TC	ATTGGAACTTACTCAAAGGCTTGAC
>sinensis_213830_contig7847_p107_AG	AGCCAGGAGATCAAGGATGAGAAAA
>sinensis_213830_contig7840_p97_TC	AAAGCTAAAAAGTTTTCCGAGCAAC	Dup
>sinensis_213830_contig7840_p533_TC	TGGCCCTTGTACTGGAAATATGGTC	Dup
>sinensis_213830_contig7840_p331_AC	AGTCGGCCGCATAGAGCCCGTCATG
>sinensis_213830_contig784_p736_CT	TGGATGGGTTCTCAGAGGGGAAATA
>sinensis_213830_contig784_p701_CT	TGTTTCTGGAAACAAAAGGGGGTTC
>sinensis_213830_contig784_p658_AG	TGCATCCAACAAATGATAGCCACTA
>sinensis_213830_contig784_p625_GA	CTGCGCAACTGGGTGAGAAGCCATT
>sinensis_213830_contig784_p506_TC	CTCCAGTGTCTCTGGTGAGAGTAGC
>sinensis_213830_contig784_p346_CG	CTCCACCACCTGCTGTTGGTGAGGA
>sinensis_213830_contig7838_p589_CT	GAAAGTGAACCCCGGAAGGGAAGGA
>sinensis_213830_contig7836_p870_CT	GATATCAGCAGTCGAACTTGTATTT
>sinensis_213830_contig7836_p832_TC	TGTTTTTAGTCTTAAGTTAAAACTT
>sinensis_213830_contig7836_p749_AG	AAGAAGGGCAAGAGTGCTGGTGCTG
>sinensis_213830_contig7836_p706_AG	GGAGGGTAAAGAACTGGAATTCTAC
>sinensis_213830_contig7836_p660_TC	CGCATCACGGCCTGGCCAGTGTGGA
>sinensis_213830_contig7836_p55_AG	TCAATCGCCCACAGACAGAGAAACC
>sinensis_213830_contig7836_p303_TC	CTCCTGGGGAAGTGAAGCAGTGACT
>sinensis_213830_contig7835_p678_CG	ATTTTATTTGCACTATATCTAAACA
>sinensis_213830_contig7835_p663_TG	CCTTTGTTATTTTCAATTTTATTTG
>sinensis_213830_contig7835_p591_CT	CCGAAGGCACTACTTATTATTTATA
>sinensis_213830_contig7835_p41_CG	CACATTAGTCTCCAGCTTGTAAGTC
>sinensis_213830_contig7835_p387_TA	CTCTCCCATTTCTCTTTGCTGCATT
>sinensis_213830_contig7831_p517_TC	CTCTGCCGGCGGTGGCCGGCGGGAA
>sinensis_213830_contig7829_p75_GA	AGATCAAGGAGCGAAAGAGTTGTTT
>sinensis_213830_contig7829_p579_AC	GACACTGAAATAATGACAAGCTTTG
>sinensis_213830_contig7829_p519_TA	TGGGAATTTATGTATCAAAACCCTG
>sinensis_213830_contig7829_p374_TC	GCTCATCAAAGATAAGCCCTACTGT
>sinensis_213830_contig7829_p223_TC	TTCTGAGTTGGTTTCGGCACTTGAT
>sinensis_213830_contig7827_p671_GA	GGTATGAGAGGGGTCAAATGTGCGA
>sinensis_213830_contig7827_p537_TG	GGTGCACTTGGCTTTCACGGAGGAT
>sinensis_213830_contig7827_p480_CT	CCACTTGTTGGCCAGTGCCGGGTCT
>sinensis_213830_contig7827_p462_CT	CCCTCTCCCCGGCACGGCCCACTTG
>sinensis_213830_contig7826_p22_AT	AAGAAGAGAAGCAGACACTAAGCAT
>sinensis_213830_contig7822_p781_AT	CAGAGTAGCAACATTCAGTTGCTCC
>sinensis_213830_contig7822_p598_GA	TCGTGTTAAGCCGGATCTTGATGGT	Dup
>sinensis_213830_contig7822_p415_TA	TGTGATCTTGAATGCTTGCGAGGAA
>sinensis_213830_contig7822_p232_CT	CAACTTCCCACCCGATGCCAAAGTC
>sinensis_213830_contig7820_p738_CT	AAAGCCTTGCAGCTCTCAGAGTGGT
>sinensis_213830_contig7820_p684_GT	CGTGCTGAGATTGCATTAGCCATGG
>sinensis_213830_contig7820_p484_GA	TTTCTGAGTCTGGACTCTCTGGTGA
>sinensis_213830_contig782_p734_AC	CACTTGCTCAAAATTTCTTGTGGAA
>sinensis_213830_contig782_p697_-A	ATTTTTTTTAAATTATTCTCAGGTT
>sinensis_213830_contig782_p605_TG	GTCTTCACGTGCTGGTCAGTCCAGA
>sinensis_213830_contig782_p483_TA	CGTTGGTGACGCTGGTGTCAGAGCC
>sinensis_213830_contig782_p420_CT	TCATCTCTCCTCCGGTTTGGCTTGT
>sinensis_213830_contig782_p186_CT	CCTCGGCGCTGCCGCCGCCCTTGTC
>sinensis_213830_contig7819_p648_CT	ACGAACAGGAGACGAACCATTCAGT
>sinensis_213830_contig7819_p377_CT	GTTCAGGATCTACTCATGAGCAGAG
>sinensis_213830_contig7819_p257_GT	GTCAACCAATACGCACAGAGCAGCA
>sinensis_213830_contig7819_p118_TC	ATTCTAGAGATTTTGATGGCATCCT
>sinensis_213830_contig7816_p583_GA	CCCCTAAAAAGTGCGACGAAATCGA
>sinensis_213830_contig7814_p606_TA	ATATGATTTTTATGATACCATATCT
>sinensis_213830_contig7814_p555_CA	AACTATGGTTAACGGTTGATGGAGA
>sinensis_213830_contig7814_p418_AG	TGATATGACTGCAAGGGAAATCCAA
>sinensis_213830_contig7814_p403_GA	CTATGCAGTGGCGCTTGATATGACT
>sinensis_213830_contig7814_p127_AG	GACTGCATCATCAGCCGTACAAAAG
>sinensis_213830_contig7813_p651_CT	GTTTCTATCTTACTGCATATTTGGG
>sinensis_213830_contig7813_p612_GT	TTCGCTAAAACTGATGTCAGAATTT
>sinensis_213830_contig7813_p467_GT	CTTCGGCCCATAGATGTCAGATTGA
>sinensis_213830_contig7813_p182_GA	ATACAAGAGGTCGAAGTCCAACCAG
>sinensis_213830_contig7810_p86_TC	GTTCTTGTCCGTTGATCTGTTGTTA
>sinensis_213830_contig7810_p770_GA	GGAGAAACTCAAGGAGAAGCTCCCT
>sinensis_213830_contig7810_p313_CT	AAGTTCATGTCTCTGAGCCTCAGCC
>sinensis_213830_contig7810_p277_GA	ATCACGATCAGGGGGTGATCGCCAC	Dup
>sinensis_213830_contig7810_p145_TC	TGGCTGAAGAGATCAAGAAGCAGCA
>sinensis_213830_contig7807_p157_AG	TCGCCGCTTGAGAACCACCAAAACG
>sinensis_213830_contig7804_p74_CT	GATGCTGGCAAGCGACGACGGTCCG
>sinensis_213830_contig7804_p559_TA	AGGACTGATGCCTTGAAACGGTTAT
>sinensis_213830_contig7804_p188_GA	ACTATCTCGCAGGGGTTATTATAAT
>sinensis_213830_contig7798_p275_TC	TTCATGCGGGAATTGAGAAAGGTTG
>sinensis_213830_contig7798_p202_GC	TTTATTAGCTCTGTTTGATGTTGAC
>sinensis_213830_contig7797_p575_CT	TGTTGATGTTCTCGCTTGGGGTTCC
>sinensis_213830_contig7797_p361_AG	AAGCTGAGCTGAACACACCACTTGT
>sinensis_213830_contig7797_p297_CT	AGGGCCAAAACCCCCCTCCCCAAGC
>sinensis_213830_contig7797_p250_GC	TTTCACCCTCCAGCATCTCATTCCA	Dup
>sinensis_213830_contig7794_p904_AG	AATTCATTGTACACACAAGAACTGC
>sinensis_213830_contig7794_p839_AC	GAGATTCATCTCAAGTTTGAACATT
>sinensis_213830_contig7794_p457_GA	CAGACTGTCGATGCTTCAAATGTAC
>sinensis_213830_contig7794_p398_CT	GTCCTCAGTCAGCACCCGTACAACC
>sinensis_213830_contig7789_p85_-A	CGCTCTCAAAAACCCTGAGAAAAAA
>sinensis_213830_contig7786_p465_GA	CGGTGAGGCCGTGTGGTTCAAGGCG
>sinensis_213830_contig7785_p377_AG	CGCATATCAGATATCCATGGTGGGA
>sinensis_213830_contig7784_p90_AG	GGAACCAAATTCACAGCCATTCGGG
>sinensis_213830_contig7784_p507_AG	AAAAGGAATGGGACATCTGCCGCAA
>sinensis_213830_contig7784_p282_AG	AATCTCCATGGTAGTCTTGGAGATT
>sinensis_213830_contig7784_p187_AG	GGCTGAGAAAGAAGAAATTGGATCA
>sinensis_213830_contig7784_p167_AG	TGATGGATTGGTAAGAATTGGGCTG
>sinensis_213830_contig7784_p143_TC	CCCTGCGGCCTTTGCTTTGCCAAAT
>sinensis_213830_contig7782_p702_TG	TTGATGTTGTAATATTCTTGTAAGA
>sinensis_213830_contig7782_p616_GA	TTCATCCTTAACGCCAACCCAATGT
>sinensis_213830_contig7782_p596_CT	TTGCGTTTCGAACGGTCAAGTTCAT
>sinensis_213830_contig7782_p276_GA	CTTTAACATCTCGGCTGTTACAGGT
>sinensis_213830_contig7782_p240_TC	AATTCCTGATCCTGTAGTCACAGGC
>sinensis_213830_contig7781_p679_CT	GCCAAGGAAAAACTTCCCATTATGG
>sinensis_213830_contig7781_p385_AG	GTTTTTCATTGAAACAATTTTGGAG
>sinensis_213830_contig7781_p269_TG	ATTGAAGACATTTTGGAGGTTCTGA
>sinensis_213830_contig7779_p690_TG	GTGCACCGGCCGTCTCGTCCCTTCT
>sinensis_213830_contig7779_p649_-G	AGTTGGACCTTGGGTTGGGTCGGCC
>sinensis_213830_contig7777_p542_TC	GGCTAGGCTGTATGCCCCTGAGAAC
>sinensis_213830_contig7777_p504_TC	TCGATCCTGGACTCAGAAGTATGCC
>sinensis_213830_contig7776_p237_AG	CAGGCTGCTGAGACTGAAGGTAACT
>sinensis_213830_contig7775_p57_-C	TTCGTCCTCCACCCCCCCCCTCCGC
>sinensis_213830_contig7775_p288_GA	CGTTGAATATAAGAACATCAGTTTC
>sinensis_213830_contig7775_p103_CT	GTGATCCCCAGCCGGAAGAATGGGG
>sinensis_213830_contig7773_p480_AC	TATTGATGTTACATCTGAATTATGT
>sinensis_213830_contig7773_p420_GA	TCATGATTCGGAGAAGTCAAAATAA
>sinensis_213830_contig7773_p270_TC	GAGGGACAGAGCTAAGTGGGATGCA
>sinensis_213830_contig7773_p133_CT	GAATTTGAGGAGCATGCTGAGAAAG
>sinensis_213830_contig7773_p103_GA	AAAAGAAAGGGGGAAATGGGTTTGC
>sinensis_213830_contig7772_p604_CA	AAGAATATTTGGCATTTGATATTTG
>sinensis_213830_contig7772_p556_TC	TTTTTCTTTATTTCGGTTTTTACAT
>sinensis_213830_contig7772_p512_GT	TGTGATTCCTTAGGTAGTCGTCAGT
>sinensis_213830_contig7772_p287_CT	CAAGCTGCCTTTCCAGCGGCTGGTT
>sinensis_213830_contig7772_p251_AG	CCGCAAATATCAAAAGAGCACTGAG
>sinensis_213830_contig7772_p230_AC	AACTGTCGCCCTACGTGAAATCCGC
>sinensis_213830_contig7770_p503_AG	CGGAGATCTGTGATTTTGAATAAGT
>sinensis_213830_contig777_p966_AG	TGTGGATTGGGCAATGTGTGAAATG
>sinensis_213830_contig777_p894_CT	CTTGACTACAGACAACATCAAAGCA
>sinensis_213830_contig777_p788_GC	ACATAAGAAGCGGAAGGAAACATTG
>sinensis_213830_contig777_p671_AT	AATATTGCAGATATTTTTCCTTCCA
>sinensis_213830_contig777_p635_GA	GTTATAGAGGAAGCAACAAAAGTGA
>sinensis_213830_contig777_p1006_-A	GTTATAAAAAAAGCAGAAGCTGAGG
>sinensis_213830_contig7769_p570_TG	GTTGAGCTGTCCTTTATCAATGTTT
>sinensis_213830_contig7769_p522_CT	CAAGACCACCGGCCGTCGTGGAAAG
>sinensis_213830_contig7769_p429_CT	GTTGAGAGATGACTTGGAGCGTCTG
>sinensis_213830_contig7769_p369_GA	GAAGGATTACAAGGATGGAAAGTAT	Dup
>sinensis_213830_contig7765_p519_CT	AGAATACGTGTTCTGAGCAGCTATA
>sinensis_213830_contig7765_p474_CT	TTGCTATGAATTCTACTAATTAATA
>sinensis_213830_contig7765_p45_AG	GGGGGAAAAAAAAAGAGAAAAGAGT
>sinensis_213830_contig7765_p178_CT	AATCCTTCAGCTCTCCAAGCACAGT
>sinensis_213830_contig7761_p77_TA	TGCTTTGAAGAATATGGAAACTCCT
>sinensis_213830_contig7761_p166_AG	GATGAGAAAATAAATAACAATGATC
>sinensis_213830_contig7761_p102_AC	TTACACAGGTAAAAAAGAATGGTCA
>sinensis_213830_contig7757_p424_TA	ACAATATTATGCTCTGGAATGCCGT
>sinensis_213830_contig7755_p203_GA	CGAGATCAAAAAGTGGAGCGCCGTC
>sinensis_213830_contig7755_p126_GA	GACGTACCGATGGTTCCAGTCGGAG
>sinensis_213830_contig7754_p544_AT	CTGATTGCTACAAAAAAAATCTGCA
>sinensis_213830_contig7754_p523_-G	GATGCCGGGAAACCAGGGCTCTGAT
>sinensis_213830_contig7754_p475_CT	CCTCTAATTGCTCGCTGATTCATTT
>sinensis_213830_contig7754_p433_CT	TAGTAACTCCCCCTTTCCATTTTCC
>sinensis_213830_contig7753_p475_CT	TGATCCAGCACACTCCTTGAGTGAT
>sinensis_213830_contig7753_p274_GA	AGGCGTTCGAAGGACTCATTCCAAG
>sinensis_213830_contig7753_p243_CA	CACTGGCCTTATCTCAATTTCCCTC
>sinensis_213830_contig7752_p810_TC	CATGAAGGAGATTGGAGCATCCTCG
>sinensis_213830_contig7752_p626_AG	TGCAAATCAAACAAGCTGAAGGGGA
>sinensis_213830_contig7752_p463_AG	AGGAGCTCGAAAAGGCCATGTCTCA
>sinensis_213830_contig7752_p153_CG	GTGCTTGAACCTCGGTGTCAATGCT
>sinensis_213830_contig7750_p901_AC	CATTGATTCTCCACTGAGTAGACTG
>sinensis_213830_contig7750_p642_CT	TGGTGCAGCTCGCGGTCAGGCTGAT
>sinensis_213830_contig7750_p248_GA	TGCAATGATGCCGATTGGGACACCA
>sinensis_213830_contig7750_p203_CG	CCTCTACTCCGGCATTCGTAATGAT
>sinensis_213830_contig7750_p103_TA	ACCTCAAGCTTTTTTCTGGATTAAA
>sinensis_213830_contig7747_p329_CA	GTTTCGTACTTTCTACCTCGAAATT
>sinensis_213830_contig7744_p733_TC	AGGTGCATGTAGTGGCTGCCCGAGC
>sinensis_213830_contig7742_p819_TC	GGCTTATAATGATGCTGCCCCTAAG
>sinensis_213830_contig7742_p394_CT	GTCTTACACTTTCGTCCCTTCTACA
>sinensis_213830_contig7742_p247_AG	GGTTCTCATTCCAACTTCTCTTGTT
>sinensis_213830_contig7742_p232_AG	TATGCTTGGCACAACGGTTCTCATT
>sinensis_213830_contig7742_p1703_GT	GTAACATGTATTGCTCTTTGGGAAG
>sinensis_213830_contig7742_p1532_CT	GGCATTTTTCCTCGACAACACACTG
>sinensis_213830_contig7742_p1411_TC	CCAATACTTCAATGAGTACACTGCC
>sinensis_213830_contig7742_p128_GT	CTTCCACACCCAGCGAAGGATCAAC
>sinensis_213830_contig7742_p1139_TG	TGTAGAGAATGCTGGTCTTTTGGCC
>sinensis_213830_contig7742_p1073_AG	GGTTGGCAGGGAATTGGCATTTTGC
>sinensis_213830_contig7741_p96_CA	TCGAGATTCGTCCAGCAATCCGTCC
>sinensis_213830_contig7741_p880_TG	GGCTTGCCTAGGTTTTATTTTTTTT
>sinensis_213830_contig7741_p670_GA	CCGAAACGAGTTGTTGAGATAGTTG
>sinensis_213830_contig7741_p382_GA	ATATGAGGTTGCGACATTTTATTCA
>sinensis_213830_contig7741_p265_AT	CAAGCAATCTGCAGTCATTCCACTG
>sinensis_213830_contig7741_p143_TC	TTCTCCACTGCCTTGAACTATCATC
>sinensis_213830_contig7736_p633_CT	TTCATCATTTGACGATGTATCAAAA
>sinensis_213830_contig7736_p609_GA	ACAAGAAAATGGGAATCACCATAAT
>sinensis_213830_contig7735_p531_CT	TCTTCAACGACACTTCTGCGGAGAA
>sinensis_213830_contig7735_p393_AT	TTTCAAGAGTACAGAATGTGAAAGC
>sinensis_213830_contig7735_p338_GC	AATAAAGGTGTGGAAACACTGAACT
>sinensis_213830_contig7734_p228_TC	GTCCTTAAGGAGTTGGGTTTGTTAA
>sinensis_213830_contig7732_p644_CT	TGATAAGCTTTTCGATGACGTGTCT
>sinensis_213830_contig7732_p470_GA	CTTCACTGAGGCGCTTCGTGTGACC
>sinensis_213830_contig7732_p425_CT	CGTGTTTGATGTCGATTACTCGATT
>sinensis_213830_contig7732_p404_TG	GCCCACTTTTGGTCCTGGAGTCGTG
>sinensis_213830_contig7732_p299_TG	GTGTAATCGAAATATTACTTTCTTG
>sinensis_213830_contig7732_p230_CG	CTTGAAAGGACCCATTGTGATGATC
>sinensis_213830_contig7732_p1532_CA	GACTAGATGGAACTACTTAGAGCAA
>sinensis_213830_contig7732_p1270_CT	TTACGATCCTGACAGGTTTGCTCCT
>sinensis_213830_contig7730_p693_GA	TCTGCTTCGTTCGTGGCATATTTAT
>sinensis_213830_contig7728_p790_CT	CATGGAGTTCTTCGTTTGATCTGGG
>sinensis_213830_contig7728_p592_GA	AAATCAGGATCCGCTGGTGACTAAA
>sinensis_213830_contig7728_p135_GA	AGGATTAGGGCTGCGTGGACTGCAG
>sinensis_213830_contig7724_p916_TG	GATGATACTCCTTTGTACTTCAACT
>sinensis_213830_contig7724_p862_AG	GGCTCCTTCCCTAATGATGGAGAAC
>sinensis_213830_contig7724_p847_TA	CAGTATGGATATTTGGGCTCCTTCC
>sinensis_213830_contig7724_p710_AC	CTCTCAGAAATCAGTTCCCAAAGCT
>sinensis_213830_contig7723_p749_GA	ACCACAGAGCCCGCCTTTGGTGGCA
>sinensis_213830_contig7723_p710_CT	GGGCCAATGCGCCTGGCCATTTCAC
>sinensis_213830_contig7723_p67_TA	AAGCTCTCTTTATTTACTAGTCTTC
>sinensis_213830_contig7723_p635_TC	CATTAAGAGTAGTGGCCACAACAAG
>sinensis_213830_contig7723_p566_TA	GGCATCTGATGTTGCCGTTGAAGGG
>sinensis_213830_contig7723_p355_AG	AATTAAAAGCCAACCAACCATCTGT
>sinensis_213830_contig7723_p296_GA	TCCTTCCCAAAAGGCCATTATTTCA
>sinensis_213830_contig7723_p199_GA	AGCGCAGCAGCAGCCTGATCGGCTC
>sinensis_213830_contig7723_p135_AC	ACTAATAGTGATATCTCTACTTCAA
>sinensis_213830_contig7718_p397_TC	ACCAAAGTCCTTTGCCAATTTGAAG	Dup
>sinensis_213830_contig7716_p625_GA	AATTGTGAAGGAGGTCTCTTCCTAC
>sinensis_213830_contig7716_p383_CT	CATTGATGCTCCCGGACATCGTGAC
>sinensis_213830_contig7716_p355_AG	TCGAGACCACCAAGTACTACTGCAC
>sinensis_213830_contig7716_p230_CT	GATCGAGAGGTTCGAGAAGGAAGCT
>sinensis_213830_contig7715_p719_AC	ACACTTGGTATGATTGACTATGACA	Dup
>sinensis_213830_contig7715_p649_AG	GAAACTTCTAGCACTCTCAGAGGCG
>sinensis_213830_contig7715_p486_TC	GGAAGAATTTTTTGGAGGTGCTAAA
>sinensis_213830_contig7715_p348_CT	GGTTGGTCCTAACCCCAAGTTTGCC
>sinensis_213830_contig7715_p302_GA	ACGTCATCGGCCGTCTCCCCGATTG
>sinensis_213830_contig7715_p255_GA	TAACTTCGCTCCGGTTCCTGACGAG
>sinensis_213830_contig7715_p110_GT	AGAACGACGTCGGAGCACGAAATGG
>sinensis_213830_contig7710_p976_AT	CTGCTCAATTTAATTTTTTATCCCA
>sinensis_213830_contig7710_p850_T-	TAATAATTTAACTTTCATTAGAGTG
>sinensis_213830_contig7710_p681_CT	GAGTGACAAGCCCATGGGATTGGGA
>sinensis_213830_contig7710_p572_AG	CCTTCGTTATGAAGGCCTGGAAGGA
>sinensis_213830_contig7710_p435_AC	AAAAGCAATCCTATTCGCCGTCCCC
>sinensis_213830_contig7710_p303_AC	TCTCTCCACCAAAGCCACGCCAGTC
>sinensis_213830_contig7710_p234_AC	CCCTCACCCACTAAAAAATCTCTCC
>sinensis_213830_contig7710_p198_TC	ATCCTCTCTCTTTTCGCCTAAATCC
>sinensis_213830_contig7710_p160_AG	TCCGCCGCCGTTACCGCCACTTCCA
>sinensis_213830_contig7708_p963_GT	CAATTCTCAGTTGCAGGGAAACAAT
>sinensis_213830_contig7708_p934_GA	TACTTGGATTCCGCCATGGACATAA
>sinensis_213830_contig7708_p750_GA	GTCGACCGTAACGGGAACGGGAACA
>sinensis_213830_contig7708_p724_CA	GGAGGAGCACTGCTTCCGAATCCGG
>sinensis_213830_contig7708_p701_CA	GTGGCATGGACACGTCAACGTCAGG
>sinensis_213830_contig7708_p607_CA	TCTATTGAGAAACAACAGCAGGTCA
>sinensis_213830_contig7708_p1204_TC	TCGGACGGTTAATGCTGGATTTGCA
>sinensis_213830_contig7708_p1182_GA	TTCGGACGATTGGTCTGATTGATCG
>sinensis_213830_contig7708_p1094_TC	CCTTGAAAGAGGTAACACGAGACGA
>sinensis_213830_contig7703_p767_CT	ATTTGCTTGCCACTTTGATCCTTAT
>sinensis_213830_contig7703_p66_AG	AGAGAGAGGGAGAGAAAGTGAGGTC
>sinensis_213830_contig7703_p641_TC	CATTGGTTGGTATGCCAAGTACCTT
>sinensis_213830_contig7703_p328_GA	ACCATTGCCTTTGTCTTTTACTACA
>sinensis_213830_contig7703_p185_TA	CATGAAGGTGGATTCTGATCCCTTG
>sinensis_213830_contig7703_p1377_GA	CCCTTTTGTGGTGATTGAGGTTGTT
>sinensis_213830_contig7703_p1351_CG	GTGTTTCTTGTCCGGTAATTTGGCT
>sinensis_213830_contig7703_p1320_-A	TTGTAGCAAAAATGCCATATGGGAA
>sinensis_213830_contig7703_p129_CG	TCTTCAGGTTGACGAACAATGGGTG
>sinensis_213830_contig7703_p1243_GA	TTACGTTGAACCGGACGAAGGTGAC
>sinensis_213830_contig7703_p1134_GA	TCATGCAATGGAGGCTACGAAGGCA
>sinensis_213830_contig7701_p607_CT	GAATGCATATCTCTTAAATTTCAGT
>sinensis_213830_contig7701_p400_TG	ACAACAATAAGGTCTTGCGAACTTC
>sinensis_213830_contig7701_p326_CT	AATTTGTTCAATCATTATGTCTTCA
>sinensis_213830_contig7700_p628_TC	TGGGACTACTATTGGCAAGGGTTTT
>sinensis_213830_contig7700_p542_AG	AGGTTACAGTCTATTGATGGGTTTG
>sinensis_213830_contig7700_p448_AG	TTATAGGAGAGTAAGGGACAAGAAG
>sinensis_213830_contig7700_p179_CT	AACTTCCCATTTCGCCCCACAAGAA
>sinensis_213830_contig7700_p165_GA	TATCTCTGAAATGCAACTTCCCATT
>sinensis_213830_contig7697_p289_TC	CTTTATGTTGAGTAATGTTATGCTT
>sinensis_213830_contig7691_p132_G-	TCTCTACTGGGGGTTATTGCTCATT
>sinensis_213830_contig769_p484_GA	CAAATGAGTTGCGCGAGCTTATTCG	Dup
>sinensis_213830_contig769_p271_GC	TTGTAACTTCTTGTCCTGATGTAAC	Dup
>sinensis_213830_contig769_p234_GA	CCCTTGATGTCCGTACGCATAGGCT	Dup
>sinensis_213830_contig769_p215_TC	GCTTTCAACTCGTTATGGCCCCTTG	Dup
>sinensis_213830_contig769_p131_GA	GCGACTGCCACCGAGCCCGTGGGCC
>sinensis_213830_contig7689_p640_AC	TGATGAAAACGGAGATGGAAGGATA
>sinensis_213830_contig7689_p613_AG	GAACTGCAAGAAAATGATCAAAACT
>sinensis_213830_contig7689_p434_GC	CTTCCGCAGAAGGTCGGTTCCAGAG	Dup
>sinensis_213830_contig7689_p232_TG	CTTAAGCCATCGTTCTTTTGTCCAA	Dup
>sinensis_213830_contig7683_p665_TC	GCTCATCTTTGCTGGTAAACAACTA	Dup
>sinensis_213830_contig7683_p238_CT	TGGTCGCACACTCGCTGACTATAAT
>sinensis_213830_contig7680_p684_CT	AACACGGATCATCTACGGAGGATCC
>sinensis_213830_contig7680_p639_CT	AGGAAATGGCTTCTTGCAAACACCA
>sinensis_213830_contig7680_p51_CA	GCACTCGTCGAACATGGGCAGGAAG
>sinensis_213830_contig7680_p482_AT	ATCTACTATGGAAGTTGTTGCTGCA
>sinensis_213830_contig7680_p370_TC	TTTTGAATGAATTAAATGAGTTTGT	Dup
>sinensis_213830_contig7680_p191_GC	AGCCCTCCGTTTGTGTTTCTTGGAC
>sinensis_213830_contig7680_p100_AC	TGCAATGGAACAACTGAAGAAGTGA
>sinensis_213830_contig7679_p693_CT	TTTAGGGGTTAACGTGCAAACTGGC
>sinensis_213830_contig7677_p604_CT	CTTTATCATGTACTGCTGTTGAGAG
>sinensis_213830_contig7677_p56_CA	GTTCGTTACAGTCAAAAATCCTCTT
>sinensis_213830_contig7677_p287_TC	TATCAGAAAATGTGCTCGAGTTCAG
>sinensis_213830_contig7677_p272_CT	GCAGCCCAACTCCGCTATCAGAAAA
>sinensis_213830_contig7677_p134_CA	GAAGAGCCACCGCAGAAGACAAAGG
>sinensis_213830_contig7677_p109_GT	TGGAATGGGAGCGGGTCGCAAGCTG
>sinensis_213830_contig7676_p2756_CT	TAGCAACAAATCCAATAAATCTAAG
>sinensis_213830_contig7676_p1702_A-	GAATTCAAAAAAAGGGTTCCGAAAA
>sinensis_213830_contig7672_p82_TC	TCTTCACTTTACTTTGCTTCAAACT
>sinensis_213830_contig7672_p345_AT	AGATGAAGATATATTGCCTTTGAAG
>sinensis_213830_contig7672_p314_GA	TTAGTGGCGTGCGCCATCGTTTGGG
>sinensis_213830_contig7672_p234_AT	GAAGAAGCGGCGACTAGATCTTCAT
>sinensis_213830_contig7672_p1857_CT	TTTAAAGTACTTCAATTTTATGATA
>sinensis_213830_contig7672_p1720_GC	AGGAGGAGGGTTGTAGAATGTAGAT
>sinensis_213830_contig7672_p1613_CT	CTGTTTTCGACTCTGGTAAGCTCCG
>sinensis_213830_contig7672_p1483_CT	GAGCAGTATATTCTGAAAACCGGAG
>sinensis_213830_contig7672_p1406_GA	TTATTGACTGTGGTCGCATTCCAAC
>sinensis_213830_contig7672_p1284_GA	GCTTGTGAAATGGCCGTGGTTTGGG
>sinensis_213830_contig7672_p1262_AT	CGGGGATAGTGCAGTGTGCAGTGCT
>sinensis_213830_contig7672_p1130_CT	AATATGGGATCTCTTAGTATCAGGG
>sinensis_213830_contig7672_p1109_TC	TGTTTCCCAGTATGGGGATTTAATA
>sinensis_213830_contig7672_p1082_AG	AGTTGTTAGTGCAGAGTGTAAGCTA
>sinensis_213830_contig7668_p535_TC	ATGTTAGTCTTTTGGTCAATATTTG	Dup
>sinensis_213830_contig7668_p520_TG	GTTCCTCTTACTTCGATGTTAGTCT	Dup
>sinensis_213830_contig7668_p501_GT	TTCTGATTTAATGTATTTTGTTCCT
>sinensis_213830_contig7667_p752_CT	TGGTCGTGGCGGCGGTGGTTTTGGT
>sinensis_213830_contig7667_p591_AG	ACGTGGCCCACCACGCTTCGATGGT
>sinensis_213830_contig7667_p537_GA	CAGGCCAAGCCCGCAGGTGGTCGTC	Dup
>sinensis_213830_contig7667_p491_TG	TTACCTCAATCTTCCTTCTGAAATT	Dup
>sinensis_213830_contig7667_p398_GA	GAGCTTCAAGTCGAAGGAGTACGTC
>sinensis_213830_contig7667_p320_GA	CTACGCAAAGAAGGACTACAATTTG
>sinensis_213830_contig7665_p774_AG	ATGTCAACCGGGAACAGTTAAAAGA
>sinensis_213830_contig7665_p548_-G	ACGCTCTTGGGGTGAGGAATGCTGC
>sinensis_213830_contig7665_p369_TA	GATGGAAAAGATTGAGTCTTTGAAT
>sinensis_213830_contig7665_p252_CA	TACTACTGATGCCGGCATGGACGCT
>sinensis_213830_contig7665_p175_GA	CCTCTGTCCTTGGGAGGTGCCTCTC
>sinensis_213830_contig7665_p1138_GA	CCTTATCTTTTCGTATGTGCTGCTT
>sinensis_213830_contig7665_p1086_CG	AATTTGGATATGCGAGAGTTCTACA
>sinensis_213830_contig7662_p487_TC	GGCTGCTCCTGTTGCTGTTGTTGGC	Dup
>sinensis_213830_contig7662_p415_GA	ACTTGAAATTTCGTCTAAAAGGCAA
>sinensis_213830_contig7662_p367_CT	GAGCTTTTGTATCGGTGAGCTTGAC
>sinensis_213830_contig7662_p184_CT	AGCTGCTCACCACAACACCAAAGAC
>sinensis_213830_contig7660_p506_TC	TGCTCGAATGCCTCTTGTGTAACTT
>sinensis_213830_contig766_p504_TG	GTCTCCTAGTGTTTACTTTTTTTTT
>sinensis_213830_contig766_p442_CT	GAGAAGGTGTCTCAATGATAAAAGG
>sinensis_213830_contig766_p425_TG	ATGACGGCCTTATTCGAGAGAAGGT
>sinensis_213830_contig766_p384_-A	AGAAGGAAAAAACATTACTCGCGGA
>sinensis_213830_contig766_p292_AG	TCACACACTCAAAGGACATGTCGAG
>sinensis_213830_contig7659_p874_GT	TATAGCTATTTCGTCAAGCTAAGGT
>sinensis_213830_contig7659_p477_GA	CTTCATTGCATGGTCTCCCGACACT
>sinensis_213830_contig7659_p376_GA	TATGAAGATTTTGCTGCCAGCCTTC
>sinensis_213830_contig7658_p484_TA	TTCTTCTGACGGTGGGAGAAAAGAT
>sinensis_213830_contig7656_p521_AG	GAGGTACCACATACTTGTCAGTCCA
>sinensis_213830_contig7656_p420_TC	TTTGTGAAGACTTGTAAAAACTTAT	Dup
>sinensis_213830_contig7656_p338_CT	GGAACCATATGCCATAATAAGCAAG
>sinensis_213830_contig7656_p261_CT	CGGCATGGGCCTCGAACTCTATTAC
>sinensis_213830_contig7653_p132_TC	AAGCTAGAGGAATTCGGTCTTCTCT
>sinensis_213830_contig7649_p338_CT	CTGGGGCCTCTTCTGCCTGGGCCCC
>sinensis_213830_contig7645_p423_AG	TTTGCTGGACTGAAAGCAGTTGGTG
>sinensis_213830_contig7645_p397_AG	AAACAAAGTTCGATGCTGTCATCCA
>sinensis_213830_contig7645_p118_TC	GTACTTTGTGCCTTTTTTTTTGGTT
>sinensis_213830_contig7642_p666_T-	ATCGCTTCTTTTTGTGTATTCGCTT
>sinensis_213830_contig7642_p455_GC	CTGATTGCTTTGGTAGAACTGTTAA	Dup
>sinensis_213830_contig7642_p410_GA	AGATGATCAAGAGTGGTCGGCTCTC	Dup
>sinensis_213830_contig7642_p315_CT	GGTGGATTTTCTCATGGGAGGAGTT
>sinensis_213830_contig7638_p663_AG	ATGACATATTGGAAGTGCTGCGGGA
>sinensis_213830_contig7638_p602_CA	CAGAAAGTTCAGCTTATTTTCAAAG
>sinensis_213830_contig7637_p998_TA	TAGCAGCTGACATGGGAACAATGGC
>sinensis_213830_contig7637_p86_CG	CGTTTTCGAAGACCTTGATCGAGGA
>sinensis_213830_contig7637_p665_GA	GTGAGCATGCACGTTGTGTTTGTCT
>sinensis_213830_contig7637_p493_GC	TACGAGGATCTTGATGAGATTCATC
>sinensis_213830_contig7637_p1149_AG	TCAAGAACCCTTACCCTGAATTTCA
>sinensis_213830_contig7630_p511_CT	CACGACCTTAGACTACAAATATGTG
>sinensis_213830_contig7630_p332_CA	GGACTGCGAGGGCTGTTAAGCTAAA
>sinensis_213830_contig763_p64_C-	CGATTTCTGACTCATCTCTGTAAAA
>sinensis_213830_contig763_p249_TC	ATGAAGGTGGGGTTTTCAAGTTGGA
>sinensis_213830_contig763_p160_AG	TGAACCAGCTCCAGGCATTAGTGCT
>sinensis_213830_contig7627_p547_CT	AGTAATACTTTCCAAAATTATACAA
>sinensis_213830_contig7618_p931_AG	ACAGTGTTTATTATTTATTAATATT
>sinensis_213830_contig7618_p856_CT	TGCAGTTCTAGTCAAACTCCAATTT
>sinensis_213830_contig7618_p716_GA	AGTTACAGAGATGAGATGAACTTGT
>sinensis_213830_contig7600_p624_CG	GAGTTGTATATGCAGCTTTTGCTAA
>sinensis_213830_contig7600_p430_GA	AATTGCCCTCACGTGGCTGTGTTAG
>sinensis_213830_contig7588_p634_-A	ACTATCTTACAAGCATATGCCCTTT
>sinensis_213830_contig7588_p594_TC	TCATTGTGTGGTTTTTAAGATTTTG
>sinensis_213830_contig7586_p556_GT	TAATAATGAACTGAACAATGTTTTT
>sinensis_213830_contig7586_p273_TC	CCGCAAGAACGCTAATGTCACCAAT
>sinensis_213830_contig7586_p157_AT	CGAGTATTTGAAATTTTCAAAACGG
>sinensis_213830_contig7586_p102_AG	ACTGAGAGCCGTAAAGGTGCCGCCG
>sinensis_213830_contig7583_p559_-A	AAGAGGAGGAAAGCATAAGGGTAGT
>sinensis_213830_contig7583_p501_A-	AATTTTAGCTAAAGTAGTGAAGGAC
>sinensis_213830_contig7583_p288_CA	AACGATGATGACCGATGCACCAGAG
>sinensis_213830_contig7577_p496_G-	CAAAACTTTTTGGAGGGTGTTGATA
>sinensis_213830_contig7571_p775_CG	TTACAAAAGGGGCAAGGAATATTTG
>sinensis_213830_contig7571_p740_AG	CCTTATGTGGGCAAACAAGGGAACC
>sinensis_213830_contig7571_p563_AG	GTTCACATCATCAAAGGCGACTTTT
>sinensis_213830_contig7571_p447_CT	AGAATTGCTTCTCTGGTGAGGTTTC
>sinensis_213830_contig7569_p542_CT	GTACAATAACAACAACTTCCAGAAT
>sinensis_213830_contig7569_p476_TC	TTACAATCCAAATCAGTACCAGCAG
>sinensis_213830_contig7560_p1321_CT	CATAATCGCGTGCTTGTGATATCAG
>sinensis_213830_contig7560_p1275_GC	TGTTTTTCGCTTGCTTGTTGCTTTC
>sinensis_213830_contig7554_p85_CA	CTCTCTTTGCTTCTCATATTCGCCA
>sinensis_213830_contig7554_p560_AG	GATAGAGAGCTCATGCTTTAATGTG
>sinensis_213830_contig7554_p487_CT	GATCCCTGATGACATTTGGTATGGA
>sinensis_213830_contig7554_p472_TA	TTATTACAATACTTGGATCCCTGAT
>sinensis_213830_contig7554_p394_CT	CCTCTACAGAAGCGGATACGATGGC
>sinensis_213830_contig7554_p301_GA	GTTAGATGACCCGTATTCGAGGACA
>sinensis_213830_contig7550_p906_GA	AATATGCCCCTCGGTGCTGTGAACA
>sinensis_213830_contig7550_p772_CG	GTGAAGTTTGTCCACAATGTCATGC
>sinensis_213830_contig7549_p609_AT	TCCATGTTAGGAACATCAGTTTCCA
>sinensis_213830_contig7549_p473_CT	ACTAGCTTACTCCTATTCTGGGCTG
>sinensis_213830_contig7549_p289_AC	TTGTCTTCTTTCAACGTCTCCCTCG
>sinensis_213830_contig7549_p131_TC	ATGCGCAGAATATTCCGTCGTGCGC
>sinensis_213830_contig7543_p41_GA	TCAAATCAAGTCGCTCGCTCGAAAA
>sinensis_213830_contig7542_p541_GA	TGTGGCTGAGGTGGCAGCAAAGTTT
>sinensis_213830_contig7539_p420_AG	TTCAGAATTCTCAGCTGGTCTTATT
>sinensis_213830_contig7539_p294_TC	GCTCTCTAACGATTACAGTTCTGGA
>sinensis_213830_contig7539_p172_GA	AACCAAAAAGGCGGGTTCAACCCTT
>sinensis_213830_contig7516_p412_GT	GTTTTAAAAGCCGATATATTGTATT
>sinensis_213830_contig7516_p355_AG	TTCACATTTACCATCGGGTCTGAAA
>sinensis_213830_contig7516_p313_CT	CTGTGGCTCCTGCTGTGGTGGCTAA
>sinensis_213830_contig7516_p289_CT	CAATGACCATAGCTCCTTACCTGCC
>sinensis_213830_contig7516_p232_AG	TCCACGTGGGCCATCCCGCGGACTT
>sinensis_213830_contig7513_p413_GT	GAGGAAGCAGTAGGGGCATCAGGGC
>sinensis_213830_contig7511_p452_CT	TGAATTACTCAGCGTATATTCATGA
>sinensis_213830_contig7506_p1041_TA	TCCTCCGTTGGCTTCAAATGTAGAT
>sinensis_213830_contig750_p561_AC	TGTACCGAGGCGATACAGTGGAGCG
>sinensis_213830_contig750_p513_AG	TGATCTTGTGAAAGTCAGACTTCAA
>sinensis_213830_contig750_p226_CG	CTGCAAAAGAAACCTGTCGCGGGGG
>sinensis_213830_contig750_p1243_AT	CCCATTAATAGAATGAAAATGAAAT
>sinensis_213830_contig750_p1217_-T	GTCATTTTTTTTCTGGGATTTTTAT
>sinensis_213830_contig750_p1092_CT	ATAATAAAGTTTCTGCATGTCATTG
>sinensis_213830_contig7472_p413_TG	TGGCTATGGCCGTAACCGTGGATTT
>sinensis_213830_contig7472_p326_GA	GGCGTATGGGTGGCATTTGCAGGCC
>sinensis_213830_contig7460_p410_TG	GAGTTGGGAAGGTCAGTTTAATTAA
>sinensis_213830_contig7447_p533_TC	TCTTCAGATATATAAAATAAATTCA
>sinensis_213830_contig7447_p456_GA	AGAAACAAAATAGGGGATTGGCAAT
>sinensis_213830_contig7447_p421_CT	ATTCGACATGTCCCTTGGATGGCAA
>sinensis_213830_contig7447_p245_TA	CTTTATTTTATATTAGCTTGGCTGA
>sinensis_213830_contig7447_p211_CT	CCAAGGATCTTCCTCTTGTGGTGTG
>sinensis_213830_contig7447_p175_CT	CTGGATCACTTTCGGTCGAATTGCT
>sinensis_213830_contig7445_p122_-C	GGGTTATGTTGCTGCCAGTATTGTT
>sinensis_213830_contig744_p321_TC	ACAAGGTCAAAGTCCCCACACAAGC	Dup
>sinensis_213830_contig744_p108_TC	ATCTTCCATCTTTAGGGTTGAAATG
>sinensis_213830_contig7433_p513_AG	CATGAACTGAAGAGTGTACCGGTGG
>sinensis_213830_contig7433_p338_TC	AAAGCGCATGCCTCCTGAGGCTGTT
>sinensis_213830_contig7432_p363_C-	CCTCAACTGCTGCAACACTTGCTGC
>sinensis_213830_contig7432_p261_GC	TCTTTGATGATTGAGAAACTGATGA
>sinensis_213830_contig7432_p227_GA	GCAGCAGAAGATGAAGAAGAAGAAG
>sinensis_213830_contig7428_p96_A-	CCAAAGCATGAAATATCTGAACTTT
>sinensis_213830_contig7428_p229_CT	TTTCTATTCCCCCTTCAATCAATCC
>sinensis_213830_contig7428_p207_CT	CCATCATTTTCACCTTGAATCTTTT
>sinensis_213830_contig7423_p364_GT	TTCAGCAATAATGATCTGAATTGCA
>sinensis_213830_contig7423_p105_-C	AAACAAGCAAGCTGTTGTTTAAGAT
>sinensis_213830_contig742_p358_GA	CCAGTCGTTCCCGCCGGTGGAAGCC
>sinensis_213830_contig742_p340_CT	CAAGGTGCTCAGCTCCGGCCAGTCG
>sinensis_213830_contig742_p319_TC	GGCCGACAAGGATGACCTGGCCAAG
>sinensis_213830_contig742_p235_GA	CACCGGCAAGGAGTCGATCCGCGCC
>sinensis_213830_contig7414_p348_AG	AAGATATTCATCAATAGATACCCGC
>sinensis_213830_contig7391_p86_AG	GCGGCGCCGGTCACCCGCAACAACC
>sinensis_213830_contig7391_p61_TG	CCTAACACGTTCTTTCTCCAGTACG
>sinensis_213830_contig7391_p218_AG	TACGCCAAACAAATCAAAGAGATGC
>sinensis_213830_contig739_p181_-C	AGTTCAGTGGGCTCAGACCCCAAAT
>sinensis_213830_contig7387_p122_-C	TGTGCCATGGGCTATTGCTGCCAGT
>sinensis_213830_contig7386_p369_GA	AGTTGTGGAGTCGAAACTTTCTACT
>sinensis_213830_contig7379_p87_AG	CATAGCCCTGACATTACAAAAAAAA
>sinensis_213830_contig7379_p121_CT	AATAAACAAGACCGCTAGAAGCAGC
>sinensis_213830_contig7362_p685_CT	TGTTAAAAAGGGCAAAAAGATAGAA
>sinensis_213830_contig7362_p654_AC	CCTTAAGGACATATTATATGCAAAC
>sinensis_213830_contig7362_p363_CT	GAGTTTAGTTCTCCATTTCTTTGCT
>sinensis_213830_contig7358_p700_CT	AAGAGTTTATGGCTGTGATGCAGGA
>sinensis_213830_contig7356_p650_T-	TTTCTTCTCCTTTGCTTTGCTTTAC
>sinensis_213830_contig7356_p570_TC	GTGGGATAGGTTTATGAGGTTCATG
>sinensis_213830_contig7356_p395_CT	ATTCAGTTTTAGCGAACCCTCCGTT
>sinensis_213830_contig7356_p293_GA	GGCGGTGAAACCGACAATTCAGTTC
>sinensis_213830_contig7356_p241_CT	TGCGTTTGTCCCCGGTAACACGAAA
>sinensis_213830_contig7355_p614_TC	CGACATGATTCATGAGATTGTAGCT
>sinensis_213830_contig7355_p575_TC	AATGAAACTGGCTGTTAGATCCGAG
>sinensis_213830_contig7355_p281_GT	GGTTGTTGCAGCGGATTACGTGATG
>sinensis_213830_contig7353_p1192_CA	ATTCTACAACATCTATGGGACCAAT
>sinensis_213830_contig7347_p840_TC	GTTTGTGATTGATGGAAACAAAGTT
>sinensis_213830_contig7347_p781_CT	GTAGCTGCTGCACATGATTGCAAGA
>sinensis_213830_contig7347_p59_CT	TGGAAAAGCATACAGAGGAGACCCC
>sinensis_213830_contig7347_p293_TG	CAGGGAACTCCGTGACTCGTATTAT
>sinensis_213830_contig7347_p251_CT	GAAGAAGCAGCCCTACAAATTTAAG
>sinensis_213830_contig7347_p234_CA	TGGAAGAAAGCACAGGCGAAGAAGC
>sinensis_213830_contig7347_p1255_GA	ATCACATCTCATGCTCTGCAGGAGA
>sinensis_213830_contig7347_p1242_AG	TGGGTCAGATCGAATCACATCTCAT
>sinensis_213830_contig7335_p533_TC	GGCAAAATGTTGTACTCCAGGTTCA
>sinensis_213830_contig7335_p519_TG	CCCAATTCACCTTTGGCAAAATGTT
>sinensis_213830_contig7335_p391_TA	CAAAAATCCAATTCGGCAAGGATGT
>sinensis_213830_contig7334_p985_AG	TTGTACAAGCAGAGTAGACTGTCTT
>sinensis_213830_contig7334_p689_CT	ACATCATGTTTACCAATAGGTGATG
>sinensis_213830_contig7321_p440_AG	TGATCCAATTCAATACACTTTGATG
>sinensis_213830_contig7321_p392_CT	GGCCATGGACGCCGAAGCTGCCCTT
>sinensis_213830_contig7321_p320_TC	AATTGGTGAAGATGGTAGGATTATA
>sinensis_213830_contig7314_p571_GA	GAAGGCCATAGTGAGCTCTGATCTT
>sinensis_213830_contig7314_p179_GA	ACGTGCCGTGCTGGCAGCGTTAGTG
>sinensis_213830_contig73_p741_GC	GGTGTTGAAATGGGCTGAAGGTAGA
>sinensis_213830_contig73_p687_GA	AGCTTGGATCTTGTATTTGGTAGGT
>sinensis_213830_contig73_p584_AG	GGATTCTCACTCAAACCCAGAAGAT
>sinensis_213830_contig7298_p719_AT	CATCCTAACAGAAGATATCATCCTC
>sinensis_213830_contig7296_p995_CT	AAAGATGTTCTGCATGTAGCAAATC
>sinensis_213830_contig7296_p882_TC	AAGAGAGACTAATGGCTCTTCATAT
>sinensis_213830_contig7296_p856_TC	TCAATTTGGCTCTACCCTTAATCCA
>sinensis_213830_contig7296_p808_TG	TAGGCGACTTCTTGGTGAAAAATCT
>sinensis_213830_contig7296_p754_TC	TGGACATGTAAATGGGAGGCAATTA
>sinensis_213830_contig7296_p561_GA	TATTATCGACTCGAGGAGCGTTAGA
>sinensis_213830_contig7296_p490_AG	TTGTTGTTTGCTACACAGAGAGAGC
>sinensis_213830_contig7296_p391_AG	GTAACGAGTTTGAATCATATATTCA
>sinensis_213830_contig7296_p312_AT	ATCCCAATCCGTACCCGAACTCCAA
>sinensis_213830_contig7296_p289_AT	TCCACTATTCACATCTTCTGCCAAT
>sinensis_213830_contig7296_p222_TC	CTCATTCCTCCGTGTTCGTGGCCTC
>sinensis_213830_contig7296_p180_TC	TCTCGCCCTACGTACAGGTCTCCGA
>sinensis_213830_contig7296_p1028_TG	TTTGTCAGTGATTCTAATTGTGGGA
>sinensis_213830_contig7294_p494_A-	CGCCTCAAAAAAATCATGTATCACC
>sinensis_213830_contig7284_p479_GA	GATTTGATGGCTGCTTTGAATAAGG
>sinensis_213830_contig7284_p427_TC	TCTCATCTCCATTCAAGACCGCAAG
>sinensis_213830_contig7280_p957_TC	AGTAAATTCAATTGGTCATCAAGAT
>sinensis_213830_contig7280_p898_AG	TAGGATGTAATTATTCAGATTCTTG
>sinensis_213830_contig7280_p615_GA	TAGTGCAACTCGGTCTATGTCACTT
>sinensis_213830_contig7277_p1424_TC	AGCGATTCTCTCTCCTGTGTAGTAT
>sinensis_213830_contig7277_p1348_CT	TGCAACATTATTCAGGCTTCTTAAA
>sinensis_213830_contig7277_p1023_GA	TGATGTCCTTACGAAGTTAATTAAT
>sinensis_213830_contig7269_p748_AT	TACTCAAACATTACCCGGAAACTTG
>sinensis_213830_contig7269_p626_TC	ATGAGTTGGACATGTCAAAAAGAAT
>sinensis_213830_contig7264_p357_GC	AGCCCCCTCACCGGGTTCCTTCCAT
>sinensis_213830_contig7264_p134_AG	GTGAAAAAAGGGAAAAAATAAAATC
>sinensis_213830_contig725_p766_TC	CAAGATGGAGGCTGAAGCATCATCA
>sinensis_213830_contig725_p714_GA	GACAGAAAGAATGTATTCTGGCAAA
>sinensis_213830_contig725_p559_TG	AGTTGTTGCTGGTCTACTAGTTCAA
>sinensis_213830_contig7248_p933_AG	GGAACCATGCCCAGAGCTTGAAAAC
>sinensis_213830_contig7248_p851_CT	ATATTTCCCTATCGATCAATCCTGG
>sinensis_213830_contig7227_p529_GA	GTACAAGAAAAAGTCCTGCTGAGTG
>sinensis_213830_contig7225_p99_A-	GAAACAAGAGACATGGCTTCAAGGT
>sinensis_213830_contig7218_p88_CT	GGAGCTCACAGCCGAGCAGGGGTTG
>sinensis_213830_contig7218_p69_AC	ATGACTCGGATGAGCCCGAGGAGCT
>sinensis_213830_contig7218_p577_AG	GTGAAAAATGACAAACTTGGGTGTT
>sinensis_213830_contig7218_p496_AG	AATGCAGGTGTCAAGGTCGTCTGCG
>sinensis_213830_contig7218_p457_AT	ATGCTTAAACAGATCCTTGGAGTTC
>sinensis_213830_contig7218_p443_GC	ATTCCTCCTCCCGAATGCTTAAACA
>sinensis_213830_contig7218_p313_CT	TGAAATGCTTGCCGCTCAAGAGAAA
>sinensis_213830_contig7218_p289_GA	GGGGATGCTTCCGAGTGACATTGTT
>sinensis_213830_contig7218_p231_GA	GTGAAGGCATCCGAGATGTAGCCAA
[truncated: 23,420 more rows]
